# Supplementary material for: 4,10-Bis(pyridin-2-ylmeth­yl)-1,7-dithia-4,10-diazo­niacyclo­dodecane bis(perchlorate)
Source: Acta Crystallogr Sect E Struct Rep Online. 2011 Aug 27;67(Pt 9):o2384. doi: 10.1107/S1600536811032715 (PMC3200833; doi:10.1107/S1600536811032715)
Supplement: Supplementary file 1 [file e-67-o2384-sup1.cif]

##############################################################################
#                                                                            #
# This CIF contains the data in a paper accepted for publication in          #
# Acta Crystallographica Section E. It conforms to the requirements of       #
# Notes for Authors for Acta Crystallographica Section E, and has been       #
# peer reviewed under the auspices of the IUCr Commission on Journals.       #
#                                                                            #
# Full details of the Crystallographic Information File format               #
# are given in the paper "The Crystallographic Information File (CIF):       #
# a New Standard Archive File for Crystallography" by S. R. Hall, F. H.      #
# Allen and I. D. Brown [Acta Cryst. (1991), A47, 655-685].                  #
#                                                                            #
# The current version of the core CIF dictionary is obtainable from          #
# ftp://ftp.iucr.org/pub/cif_core.dic.                                       #
#                                                                            #
# Software is freely available for graphical display of the structure(s)     #
# in this CIF. For information consult the CIF software page                 #
# http://www.iucr.org/resources/cif/software.                                #
#                                                                            #
# This file may be used for bona fide research purposes within the           #
# scientific community so long as proper attribution is given to the journal # 
# article from which it was obtained.                                        #
#                                                                            #
##############################################################################
data_I
_audit_creation_method     SHELXL-97
_chemical_name_systematic
;
4,10-Bis(pyridin-2-ylmethyl)-1,7-dithia-4,10-diazoniacyclododecane
bis(perchlorate)
;
_chemical_name_common     ?
_chemical_formula_moiety     'C20 H30 N4 S2, 2(Cl O4)'
_chemical_formula_sum     'C20 H30 Cl2 N4 O8 S2'
_chemical_formula_iupac     'C20 H30 N4 S2 2+, 2(Cl O4 -)'
_chemical_formula_weight     589.52
_chemical_melting_point     ?
_symmetry_cell_setting     triclinic
_symmetry_space_group_name_H-M     'P -1'
_symmetry_space_group_name_Hall     '-P 1'
loop_
    _symmetry_equiv_pos_as_xyz
    'x, y, z'
    '-x, -y, -z'
_cell_length_a     10.4491(6)
_cell_length_b     11.6146(7)
_cell_length_c     11.7795(7)
_cell_angle_alpha     96.1670(10)
_cell_angle_beta     90.3400(10)
_cell_angle_gamma     113.8300(10)
_cell_volume     1298.23(13)
_cell_formula_units_Z     2
_cell_measurement_reflns_used     5215
_cell_measurement_theta_min     2.440
_cell_measurement_theta_max     27.903
_cell_measurement_temperature     296(2)
_exptl_crystal_description     block
_exptl_crystal_colour     colorless
_exptl_crystal_size_max     0.35
_exptl_crystal_size_mid     0.30
_exptl_crystal_size_min     0.25
_exptl_crystal_density_diffrn     1.508
_exptl_crystal_density_meas     ?
_exptl_crystal_density_method     'not measured'
_exptl_crystal_F_000     616
_exptl_absorpt_coefficient_mu     0.463
_exptl_absorpt_correction_type     multi-scan
_exptl_absorpt_process_details     '(SADABS; Sheldrick, 2003)'
_exptl_absorpt_correction_T_min     0.850
_exptl_absorpt_correction_T_max     0.891
_exptl_special_details
;
Characterization of ligand:
4,10-bis(pyridin-2-ylmethyl)-1,7-dithia-4,10-diazacyclododecane: ^1^H NMR
(CDCl~3~): 8.455 (d, J = 4.52, py---H), 7.604 (t, J = 15.08, py---H), 7.475
(d, J = 7.79, py---H), 7.097 (t, J = 12.18, py---H), 3.739 (s, py---CH~2~),
2.802 (t, J = 13.08, NCH~2~CH~2~), 2.729 (t, J = 13.02, NCH~2~CH~2~). ^13^C
NMR (CDCl~3~): 159.26, 149.06, 136.50, 123.05, 122.12, 61.35, 52.54, 26.66.
;
_diffrn_ambient_temperature     296(2)
_diffrn_radiation_type     MoK\a
_diffrn_radiation_wavelength     0.71073
_diffrn_radiation_source     'fine-focus sealed tube'
_diffrn_radiation_monochromator     graphite
_diffrn_measurement_device_type     'Bruker APEXII CCD diffractometer'
_diffrn_measurement_method     'Thin slice \f & \w scans'
_diffrn_detector_area_resol_mean     ?
_diffrn_reflns_number     12276
_diffrn_reflns_av_R_equivalents     0.0176
_diffrn_reflns_av_sigmaI/netI     0.0279
_diffrn_reflns_theta_min     2.22
_diffrn_reflns_theta_max     28.41
_diffrn_reflns_theta_full     28.41
_diffrn_measured_fraction_theta_max     0.967
_diffrn_measured_fraction_theta_full     0.967
_diffrn_reflns_limit_h_min     -13
_diffrn_reflns_limit_h_max     12
_diffrn_reflns_limit_k_min     -15
_diffrn_reflns_limit_k_max     15
_diffrn_reflns_limit_l_min     -15
_diffrn_reflns_limit_l_max     15
_diffrn_standards_number     0
_diffrn_standards_interval_count     ?
_diffrn_standards_interval_time     ?
_diffrn_standards_decay_%     ?
_refine_special_details
;
Refinement of <i>F</i>^2^ against ALL reflections. The weighted <i>R</i>-factor
<i>wR</i> and goodness of fit <i>S</i> are based on <i>F</i>^2^, conventional
<i>R</i>-factors <i>R</i> are based on <i>F</i>, with <i>F</i> set to zero for
negative <i>F</i>^2^. The threshold expression of <i>F</i>^2^ >
\s(<i>F</i>^2^) is used only for calculating <i>R</i>-factors(gt) <i>etc</i>.
and is not relevant to the choice of reflections for refinement.
<i>R</i>-factors based on <i>F</i>^2^ are statistically about twice as large
as those based on <i>F</i>, and <i>R</i>- factors based on ALL data will be
even larger.
;
_reflns_number_total     6516
_reflns_number_gt     4865
_reflns_threshold_expression     >2sigma(I)
_refine_ls_structure_factor_coef     Fsqd
_refine_ls_matrix_type     full
_refine_ls_R_factor_all     0.0568
_refine_ls_R_factor_gt     0.0405
_refine_ls_wR_factor_gt     0.1029
_refine_ls_wR_factor_ref     0.1143
_refine_ls_goodness_of_fit_ref     1.035
_refine_ls_restrained_S_all     1.053
_refine_ls_number_reflns     6516
_refine_ls_number_parameters     407
_refine_ls_number_restraints     84
_refine_ls_hydrogen_treatment     mixed
_refine_ls_weighting_scheme     calc
_refine_ls_weighting_details
         'calc w=1/[\s^2^(Fo^2^)+(0.0546P)^2^+0.4486P] where P=(Fo^2^+2Fc^2^)/3'
_atom_sites_solution_hydrogens     geom
_atom_sites_solution_primary     direct
_atom_sites_solution_secondary     difmap
_refine_ls_shift/su_max     0.001
_refine_ls_shift/su_mean     0.000
_refine_diff_density_max     0.369
_refine_diff_density_min     -0.374
_refine_ls_extinction_method     none
_refine_ls_extinction_coef     ?
loop_
    _atom_type_symbol
    _atom_type_description
    _atom_type_scat_dispersion_real
    _atom_type_scat_dispersion_imag
    _atom_type_scat_source
    'C' 'C' 0.0033 0.0016
                         'International Tables Vol C Tables 4.2.6.8 and 6.1.1.4'
    'H' 'H' 0.0000 0.0000
                         'International Tables Vol C Tables 4.2.6.8 and 6.1.1.4'
    'N' 'N' 0.0061 0.0033
                         'International Tables Vol C Tables 4.2.6.8 and 6.1.1.4'
    'O' 'O' 0.0106 0.0060
                         'International Tables Vol C Tables 4.2.6.8 and 6.1.1.4'
    'S' 'S' 0.1246 0.1234
                         'International Tables Vol C Tables 4.2.6.8 and 6.1.1.4'
    'Cl' 'Cl' 0.1484 0.1585
                         'International Tables Vol C Tables 4.2.6.8 and 6.1.1.4'
_computing_data_collection     'APEX2 (Bruker, 2007)'
_computing_cell_refinement     'SAINT (Bruker, 2007)'
_computing_data_reduction     'SAINT (Bruker, 2007)'
_computing_structure_solution     'SHELXS-97 (Sheldrick, 2008)'
_computing_structure_refinement     'SHELXL-97 (Sheldrick, 2008)'
_computing_molecular_graphics     'ORTEP3 for Windows (Farrugia, 1997)'
_computing_publication_material     'SHELXL-97 (Sheldrick, 2008)'
loop_
    _atom_site_type_symbol
    _atom_site_label
    _atom_site_fract_x
    _atom_site_fract_y
    _atom_site_fract_z
    _atom_site_U_iso_or_equiv
    _atom_site_adp_type
    _atom_site_calc_flag
    _atom_site_refinement_flags
    _atom_site_occupancy
    _atom_site_symmetry_multiplicity
    _atom_site_disorder_assembly
    _atom_site_disorder_group
    S S1 0.39671(6) 0.14286(5) 0.65754(5) 0.05266(15) Uani d . 1 1 . .
    S S2 0.48251(5) 0.13448(5) 1.00606(5) 0.04540(14) Uani d . 1 1 . .
    N N1 0.21785(17) -0.03948(15) 0.83251(14) 0.0387(3) Uani d . 1 1 . .
    N N2 0.61643(17) 0.35034(16) 0.84963(16) 0.0444(4) Uani d . 1 1 . .
    N N3 0.34391(19) -0.16697(17) 0.71127(16) 0.0513(4) Uani d . 1 1 . .
    N N4 0.7232(2) 0.19581(18) 0.74762(17) 0.0541(4) Uani d . 1 1 . .
    C C1 0.4072(3) -0.2237(3) 0.6405(2) 0.0610(6) Uani d . 1 1 . .
    H H1 0.4842 -0.1727 0.6033 0.073 Uiso calc R 1 1 . .
    C C2 0.3645(3) -0.3522(2) 0.6201(2) 0.0595(6) Uani d . 1 1 . .
    H H2 0.4120 -0.3872 0.5709 0.071 Uiso calc R 1 1 . .
    C C3 0.2501(3) -0.4286(2) 0.6738(2) 0.0600(6) Uani d . 1 1 . .
    H H3 0.2181 -0.5164 0.6609 0.072 Uiso calc R 1 1 . .
    C C4 0.1835(2) -0.3728(2) 0.7471(2) 0.0519(5) Uani d . 1 1 . .
    H H4 0.1064 -0.4221 0.7852 0.062 Uiso calc R 1 1 . .
    C C5 0.23386(19) -0.24212(18) 0.76281(16) 0.0398(4) Uani d . 1 1 . .
    C C6 0.1675(2) -0.17756(18) 0.84537(18) 0.0438(4) Uani d . 1 1 . .
    H H6A 0.0665 -0.2179 0.8320 0.053 Uiso calc R 1 1 . .
    H H6B 0.1898 -0.1870 0.9229 0.053 Uiso calc R 1 1 . .
    C C7 0.1455(2) -0.0218(2) 0.7285(2) 0.0515(5) Uani d . 1 1 . .
    H H7A 0.1414 -0.0853 0.6663 0.062 Uiso calc R 1 1 . .
    H H7B 0.0499 -0.0362 0.7458 0.062 Uiso calc R 1 1 . .
    C C8 0.2161(2) 0.1076(2) 0.6893(2) 0.0532(5) Uani d . 1 1 . .
    H H8A 0.2133 0.1712 0.7485 0.064 Uiso calc R 1 1 . .
    H H8B 0.1655 0.1112 0.6214 0.064 Uiso calc R 1 1 . .
    C C9 0.1998(2) 0.0353(2) 0.93856(18) 0.0469(5) Uani d . 1 1 . .
    H H9A 0.1049 -0.0067 0.9622 0.056 Uiso calc R 1 1 . .
    H H9B 0.2121 0.1186 0.9207 0.056 Uiso calc R 1 1 . .
    C C10 0.3007(2) 0.05079(19) 1.03664(17) 0.0460(5) Uani d . 1 1 . .
    H H10A 0.2865 -0.0324 1.0561 0.055 Uiso calc R 1 1 . .
    H H10B 0.2800 0.0965 1.1027 0.055 Uiso calc R 1 1 . .
    C C11 0.4678(3) 0.3147(2) 0.6720(2) 0.0606(6) Uani d . 1 1 . .
    H H11A 0.5516 0.3453 0.6291 0.073 Uiso calc R 1 1 . .
    H H11B 0.4001 0.3403 0.6381 0.073 Uiso calc R 1 1 . .
    C C12 0.5040(2) 0.3773(2) 0.7943(2) 0.0543(5) Uani d . 1 1 . .
    H H12A 0.5350 0.4682 0.7953 0.065 Uiso calc R 1 1 . .
    H H12B 0.4207 0.3470 0.8378 0.065 Uiso calc R 1 1 . .
    C C13 0.5041(2) 0.29796(19) 1.03629(19) 0.0521(5) Uani d . 1 1 . .
    H H13A 0.4205 0.3061 1.0094 0.063 Uiso calc R 1 1 . .
    H H13B 0.5174 0.3235 1.1182 0.063 Uiso calc R 1 1 . .
    C C14 0.6293(2) 0.3825(2) 0.9775(2) 0.0533(5) Uani d . 1 1 . .
    H H14A 0.6412 0.4698 0.9958 0.064 Uiso calc R 1 1 . .
    H H14B 0.7125 0.3757 1.0069 0.064 Uiso calc R 1 1 . .
    C C15 0.7559(2) 0.4119(2) 0.7978(2) 0.0571(6) Uani d . 1 1 . .
    H H15A 0.8295 0.4504 0.8579 0.069 Uiso calc R 1 1 . .
    H H15B 0.7552 0.4780 0.7543 0.069 Uiso calc R 1 1 . .
    C C16 0.7840(2) 0.3135(2) 0.72044(18) 0.0479(5) Uani d . 1 1 . .
    C C17 0.7505(3) 0.1055(3) 0.6860(2) 0.0642(6) Uani d . 1 1 . .
    H H17 0.7076 0.0225 0.7034 0.077 Uiso calc R 1 1 . .
    C C18 0.8396(3) 0.1311(3) 0.5980(2) 0.0791(9) Uani d . 1 1 . .
    H H18 0.8592 0.0671 0.5581 0.095 Uiso calc R 1 1 . .
    C C19 0.8991(3) 0.2522(4) 0.5698(2) 0.0868(10) Uani d . 1 1 . .
    H H19 0.9586 0.2712 0.5096 0.104 Uiso calc R 1 1 . .
    C C20 0.8703(3) 0.3455(3) 0.6311(2) 0.0677(7) Uani d . 1 1 . .
    H H20 0.9082 0.4282 0.6126 0.081 Uiso calc R 1 1 . .
    Cl Cl1 0.07973(5) 0.30206(4) 0.92855(4) 0.04391(13) Uani d D 1 1 . .
    O O1 0.1496(11) 0.2960(8) 1.0304(5) 0.0704(15) Uani d PD 0.65(3) 1 A 1
    O O2 -0.0140(9) 0.1779(8) 0.8848(8) 0.0671(19) Uani d PD 0.65(3) 1 A 1
    O O3 0.0093(11) 0.3821(9) 0.9534(8) 0.0776(19) Uani d PD 0.65(3) 1 A 1
    O O4 0.1840(8) 0.3539(7) 0.8490(7) 0.077(2) Uani d PD 0.65(3) 1 A 1
    O O1A 0.1935(18) 0.3149(12) 1.003(2) 0.082(5) Uani d PD 0.35(3) 1 A 2
    O O2A -0.0087(13) 0.1694(11) 0.9035(16) 0.057(3) Uani d PD 0.35(3) 1 A 2
    O O3A 0.0013(17) 0.3660(14) 0.9828(18) 0.075(4) Uani d PD 0.35(3) 1 A 2
    O O4A 0.130(3) 0.3533(14) 0.8256(12) 0.106(5) Uani d PD 0.35(3) 1 A 2
    Cl Cl2 0.77446(5) 0.71112(5) 0.63800(4) 0.04936(14) Uani d D 1 1 . .
    O O5 0.7051(8) 0.7250(11) 0.7361(3) 0.143(5) Uani d PD 0.640(15) 1 B 1
    O O6 0.8883(4) 0.6809(5) 0.6678(5) 0.074(2) Uani d PD 0.640(15) 1 B 1
    O O7 0.8261(6) 0.8223(5) 0.5868(9) 0.136(4) Uani d PD 0.640(15) 1 B 1
    O O8 0.6782(6) 0.6138(6) 0.5611(5) 0.111(3) Uani d PD 0.640(15) 1 B 1
    O O5A 0.7899(12) 0.8133(10) 0.7147(11) 0.124(5) Uani d PD 0.360(15) 1 B 2
    O O6A 0.8869(9) 0.6775(10) 0.6571(9) 0.086(5) Uani d PD 0.360(15) 1 B 2
    O O7A 0.7803(15) 0.7432(18) 0.5294(7) 0.152(8) Uani d PD 0.360(15) 1 B 2
    O O8A 0.6522(6) 0.6099(9) 0.6511(16) 0.146(10) Uani d PD 0.360(15) 1 B 2
    H H1A 0.304(2) -0.011(2) 0.8194(19) 0.047(6) Uiso d . 1 1 . .
    H H1B 0.594(2) 0.268(2) 0.8319(19) 0.054(6) Uiso d . 1 1 . .
loop_
    _atom_site_aniso_label
    _atom_site_aniso_U_11
    _atom_site_aniso_U_22
    _atom_site_aniso_U_33
    _atom_site_aniso_U_12
    _atom_site_aniso_U_13
    _atom_site_aniso_U_23
    S1 0.0584(3) 0.0548(3) 0.0439(3) 0.0224(3) 0.0024(2) 0.0043(2)
    S2 0.0438(3) 0.0413(3) 0.0502(3) 0.0173(2) -0.0050(2) 0.0018(2)
    N1 0.0315(8) 0.0370(8) 0.0453(9) 0.0132(6) -0.0011(7) -0.0012(7)
    N2 0.0392(9) 0.0323(8) 0.0586(11) 0.0122(7) 0.0048(7) 0.0023(7)
    N3 0.0492(10) 0.0452(9) 0.0525(10) 0.0128(8) 0.0094(8) 0.0020(8)
    N4 0.0549(11) 0.0486(10) 0.0573(11) 0.0211(9) 0.0074(9) -0.0002(8)
    C1 0.0543(13) 0.0687(15) 0.0564(14) 0.0219(12) 0.0157(11) 0.0039(12)
    C2 0.0682(15) 0.0702(15) 0.0518(13) 0.0427(13) 0.0046(11) -0.0035(11)
    C3 0.0730(16) 0.0469(12) 0.0644(15) 0.0312(12) 0.0016(12) -0.0018(11)
    C4 0.0514(12) 0.0419(11) 0.0581(13) 0.0150(9) 0.0062(10) 0.0043(9)
    C5 0.0371(9) 0.0387(9) 0.0408(10) 0.0136(8) -0.0026(8) 0.0004(8)
    C6 0.0413(10) 0.0366(9) 0.0485(11) 0.0113(8) 0.0059(8) 0.0023(8)
    C7 0.0433(11) 0.0504(12) 0.0571(13) 0.0170(9) -0.0137(9) 0.0002(10)
    C8 0.0517(12) 0.0557(13) 0.0560(13) 0.0262(10) -0.0088(10) 0.0051(10)
    C9 0.0407(10) 0.0459(11) 0.0560(12) 0.0220(9) 0.0065(9) -0.0047(9)
    C10 0.0532(12) 0.0428(10) 0.0397(10) 0.0182(9) 0.0102(9) 0.0003(8)
    C11 0.0657(15) 0.0578(13) 0.0571(14) 0.0208(11) -0.0007(11) 0.0194(11)
    C12 0.0530(12) 0.0455(11) 0.0679(15) 0.0236(10) -0.0001(11) 0.0076(10)
    C13 0.0576(13) 0.0412(11) 0.0509(12) 0.0167(9) 0.0003(10) -0.0085(9)
    C14 0.0490(12) 0.0411(11) 0.0590(13) 0.0107(9) -0.0052(10) -0.0081(9)
    C15 0.0444(11) 0.0405(11) 0.0772(16) 0.0078(9) 0.0129(11) 0.0068(10)
    C16 0.0371(10) 0.0536(12) 0.0489(12) 0.0151(9) 0.0006(9) 0.0020(9)
    C17 0.0759(17) 0.0615(15) 0.0601(15) 0.0366(13) -0.0060(13) -0.0072(12)
    C18 0.0822(19) 0.105(2) 0.0592(16) 0.0554(19) -0.0064(14) -0.0240(16)
    C19 0.0719(19) 0.119(3) 0.0550(16) 0.0290(19) 0.0155(14) -0.0095(17)
    C20 0.0587(15) 0.0762(17) 0.0548(14) 0.0143(13) 0.0084(11) 0.0054(12)
    Cl1 0.0434(3) 0.0362(2) 0.0537(3) 0.01821(19) 0.0054(2) 0.00373(19)
    O1 0.068(4) 0.084(3) 0.060(3) 0.034(3) -0.012(2) 0.0022(18)
    O2 0.057(3) 0.047(3) 0.086(3) 0.012(2) -0.016(2) -0.003(2)
    O3 0.088(4) 0.071(3) 0.101(4) 0.060(3) 0.009(3) 0.005(3)
    O4 0.076(3) 0.060(2) 0.079(3) 0.0132(19) 0.033(2) 0.003(2)
    O1A 0.050(6) 0.044(4) 0.148(11) 0.021(4) -0.039(6) -0.013(5)
    O2A 0.040(5) 0.033(4) 0.098(8) 0.013(3) 0.009(5) 0.007(4)
    O3A 0.097(6) 0.057(4) 0.091(8) 0.049(4) 0.029(5) 0.014(5)
    O4A 0.151(14) 0.085(6) 0.086(6) 0.043(8) 0.051(7) 0.051(5)
    Cl2 0.0486(3) 0.0477(3) 0.0509(3) 0.0183(2) -0.0043(2) 0.0072(2)
    O5 0.141(7) 0.260(13) 0.065(2) 0.127(9) 0.025(3) -0.008(4)
    O6 0.054(3) 0.069(4) 0.092(4) 0.015(3) -0.022(3) 0.026(3)
    O7 0.135(4) 0.090(4) 0.179(9) 0.028(3) -0.035(5) 0.073(4)
    O8 0.091(4) 0.101(5) 0.120(5) 0.035(3) -0.048(3) -0.053(4)
    O5A 0.108(7) 0.107(7) 0.154(10) 0.055(6) 0.017(7) -0.047(7)
    O6A 0.070(8) 0.124(11) 0.099(8) 0.070(7) 0.039(6) 0.035(7)
    O7A 0.176(14) 0.24(2) 0.073(6) 0.104(16) -0.007(6) 0.081(8)
    O8A 0.039(3) 0.096(8) 0.30(3) 0.005(4) 0.001(7) 0.101(13)
_geom_special_details
;
All e.s.d.'s (except the e.s.d. in the dihedral angle between two l.s. planes)
are estimated using the full covariance matrix. The cell e.s.d.'s are taken
into account individually in the estimation of e.s.d.'s in distances, angles
and torsion angles; correlations between e.s.d.'s in cell parameters are only
used when they are defined by crystal symmetry. An approximate (isotropic)
treatment of cell e.s.d.'s is used for estimating e.s.d.'s involving l.s.
planes.
;
loop_
    _geom_bond_atom_site_label_1
    _geom_bond_atom_site_label_2
    _geom_bond_site_symmetry_2
    _geom_bond_distance
    _geom_bond_publ_flag
    S1 C8 . 1.813(2) ?
    S1 C11 . 1.814(2) ?
    S2 C10 . 1.810(2) ?
    S2 C13 . 1.814(2) ?
    N1 C6 . 1.498(2) ?
    N1 C9 . 1.501(3) ?
    N1 C7 . 1.511(3) ?
    N1 H1A . 0.85(2) ?
    N2 C12 . 1.495(3) ?
    N2 C14 . 1.504(3) ?
    N2 C15 . 1.507(3) ?
    N2 H1B . 0.89(2) ?
    N3 C5 . 1.328(3) ?
    N3 C1 . 1.344(3) ?
    N4 C16 . 1.330(3) ?
    N4 C17 . 1.338(3) ?
    C1 C2 . 1.367(3) ?
    C1 H1 . 0.9300 ?
    C2 C3 . 1.374(4) ?
    C2 H2 . 0.9300 ?
    C3 C4 . 1.378(3) ?
    C3 H3 . 0.9300 ?
    C4 C5 . 1.381(3) ?
    C4 H4 . 0.9300 ?
    C5 C6 . 1.503(3) ?
    C6 H6A . 0.9700 ?
    C6 H6B . 0.9700 ?
    C7 C8 . 1.508(3) ?
    C7 H7A . 0.9700 ?
    C7 H7B . 0.9700 ?
    C8 H8A . 0.9700 ?
    C8 H8B . 0.9700 ?
    C9 C10 . 1.505(3) ?
    C9 H9A . 0.9700 ?
    C9 H9B . 0.9700 ?
    C10 H10A . 0.9700 ?
    C10 H10B . 0.9700 ?
    C11 C12 . 1.514(3) ?
    C11 H11A . 0.9700 ?
    C11 H11B . 0.9700 ?
    C12 H12A . 0.9700 ?
    C12 H12B . 0.9700 ?
    C13 C14 . 1.508(3) ?
    C13 H13A . 0.9700 ?
    C13 H13B . 0.9700 ?
    C14 H14A . 0.9700 ?
    C14 H14B . 0.9700 ?
    C15 C16 . 1.508(3) ?
    C15 H15A . 0.9700 ?
    C15 H15B . 0.9700 ?
    C16 C20 . 1.373(3) ?
    C17 C18 . 1.373(4) ?
    C17 H17 . 0.9300 ?
    C18 C19 . 1.368(5) ?
    C18 H18 . 0.9300 ?
    C19 C20 . 1.373(4) ?
    C19 H19 . 0.9300 ?
    C20 H20 . 0.9300 ?
    Cl1 O3 . 1.410(6) ?
    Cl1 O2 . 1.413(7) ?
    Cl1 O4A . 1.418(10) ?
    Cl1 O1A . 1.422(10) ?
    Cl1 O1 . 1.423(6) ?
    Cl1 O3A . 1.424(11) ?
    Cl1 O4 . 1.425(6) ?
    Cl1 O2A . 1.437(11) ?
    Cl2 O5A . 1.365(6) ?
    Cl2 O7A . 1.365(6) ?
    Cl2 O8A . 1.366(5) ?
    Cl2 O7 . 1.389(4) ?
    Cl2 O5 . 1.396(4) ?
    Cl2 O8 . 1.400(4) ?
    Cl2 O6A . 1.403(7) ?
    Cl2 O6 . 1.421(4) ?
loop_
    _geom_angle_atom_site_label_1
    _geom_angle_atom_site_label_2
    _geom_angle_atom_site_label_3
    _geom_angle_site_symmetry_1
    _geom_angle_site_symmetry_3
    _geom_angle
    _geom_angle_publ_flag
    C8 S1 C11 . . 100.22(12) ?
    C10 S2 C13 . . 101.11(10) ?
    C6 N1 C9 . . 111.86(16) ?
    C6 N1 C7 . . 110.19(15) ?
    C9 N1 C7 . . 111.66(16) ?
    C6 N1 H1A . . 108.5(15) ?
    C9 N1 H1A . . 108.7(15) ?
    C7 N1 H1A . . 105.7(15) ?
    C12 N2 C14 . . 112.94(17) ?
    C12 N2 C15 . . 112.52(18) ?
    C14 N2 C15 . . 111.17(17) ?
    C12 N2 H1B . . 106.4(15) ?
    C14 N2 H1B . . 109.7(15) ?
    C15 N2 H1B . . 103.5(15) ?
    C5 N3 C1 . . 116.90(19) ?
    C16 N4 C17 . . 118.0(2) ?
    N3 C1 C2 . . 123.6(2) ?
    N3 C1 H1 . . 118.2 ?
    C2 C1 H1 . . 118.2 ?
    C1 C2 C3 . . 118.7(2) ?
    C1 C2 H2 . . 120.6 ?
    C3 C2 H2 . . 120.6 ?
    C2 C3 C4 . . 118.8(2) ?
    C2 C3 H3 . . 120.6 ?
    C4 C3 H3 . . 120.6 ?
    C3 C4 C5 . . 118.6(2) ?
    C3 C4 H4 . . 120.7 ?
    C5 C4 H4 . . 120.7 ?
    N3 C5 C4 . . 123.37(19) ?
    N3 C5 C6 . . 116.43(17) ?
    C4 C5 C6 . . 120.16(18) ?
    N1 C6 C5 . . 111.39(16) ?
    N1 C6 H6A . . 109.4 ?
    C5 C6 H6A . . 109.4 ?
    N1 C6 H6B . . 109.4 ?
    C5 C6 H6B . . 109.4 ?
    H6A C6 H6B . . 108.0 ?
    C8 C7 N1 . . 113.97(16) ?
    C8 C7 H7A . . 108.8 ?
    N1 C7 H7A . . 108.8 ?
    C8 C7 H7B . . 108.8 ?
    N1 C7 H7B . . 108.8 ?
    H7A C7 H7B . . 107.7 ?
    C7 C8 S1 . . 111.49(15) ?
    C7 C8 H8A . . 109.3 ?
    S1 C8 H8A . . 109.3 ?
    C7 C8 H8B . . 109.3 ?
    S1 C8 H8B . . 109.3 ?
    H8A C8 H8B . . 108.0 ?
    N1 C9 C10 . . 113.65(16) ?
    N1 C9 H9A . . 108.8 ?
    C10 C9 H9A . . 108.8 ?
    N1 C9 H9B . . 108.8 ?
    C10 C9 H9B . . 108.8 ?
    H9A C9 H9B . . 107.7 ?
    C9 C10 S2 . . 113.47(14) ?
    C9 C10 H10A . . 108.9 ?
    S2 C10 H10A . . 108.9 ?
    C9 C10 H10B . . 108.9 ?
    S2 C10 H10B . . 108.9 ?
    H10A C10 H10B . . 107.7 ?
    C12 C11 S1 . . 114.19(15) ?
    C12 C11 H11A . . 108.7 ?
    S1 C11 H11A . . 108.7 ?
    C12 C11 H11B . . 108.7 ?
    S1 C11 H11B . . 108.7 ?
    H11A C11 H11B . . 107.6 ?
    N2 C12 C11 . . 111.90(19) ?
    N2 C12 H12A . . 109.2 ?
    C11 C12 H12A . . 109.2 ?
    N2 C12 H12B . . 109.2 ?
    C11 C12 H12B . . 109.2 ?
    H12A C12 H12B . . 107.9 ?
    C14 C13 S2 . . 109.68(15) ?
    C14 C13 H13A . . 109.7 ?
    S2 C13 H13A . . 109.7 ?
    C14 C13 H13B . . 109.7 ?
    S2 C13 H13B . . 109.7 ?
    H13A C13 H13B . . 108.2 ?
    N2 C14 C13 . . 113.20(17) ?
    N2 C14 H14A . . 108.9 ?
    C13 C14 H14A . . 108.9 ?
    N2 C14 H14B . . 108.9 ?
    C13 C14 H14B . . 108.9 ?
    H14A C14 H14B . . 107.8 ?
    N2 C15 C16 . . 109.51(17) ?
    N2 C15 H15A . . 109.8 ?
    C16 C15 H15A . . 109.8 ?
    N2 C15 H15B . . 109.8 ?
    C16 C15 H15B . . 109.8 ?
    H15A C15 H15B . . 108.2 ?
    N4 C16 C20 . . 123.1(2) ?
    N4 C16 C15 . . 115.22(19) ?
    C20 C16 C15 . . 121.6(2) ?
    N4 C17 C18 . . 122.2(3) ?
    N4 C17 H17 . . 118.9 ?
    C18 C17 H17 . . 118.9 ?
    C19 C18 C17 . . 119.1(3) ?
    C19 C18 H18 . . 120.5 ?
    C17 C18 H18 . . 120.5 ?
    C18 C19 C20 . . 119.4(3) ?
    C18 C19 H19 . . 120.3 ?
    C20 C19 H19 . . 120.3 ?
    C16 C20 C19 . . 118.2(3) ?
    C16 C20 H20 . . 120.9 ?
    C19 C20 H20 . . 120.9 ?
    O3 Cl1 O2 . . 111.7(3) ?
    O3 Cl1 O4A . . 93.2(8) ?
    O2 Cl1 O4A . . 100.5(9) ?
    O3 Cl1 O1A . . 119.0(9) ?
    O2 Cl1 O1A . . 117.5(7) ?
    O4A Cl1 O1A . . 110.3(5) ?
    O3 Cl1 O1 . . 109.2(3) ?
    O2 Cl1 O1 . . 108.7(3) ?
    O4A Cl1 O1 . . 132.2(10) ?
    O2 Cl1 O3A . . 108.6(10) ?
    O4A Cl1 O3A . . 109.5(5) ?
    O1A Cl1 O3A . . 110.0(5) ?
    O1 Cl1 O3A . . 96.1(9) ?
    O3 Cl1 O4 . . 109.7(3) ?
    O2 Cl1 O4 . . 110.1(3) ?
    O1A Cl1 O4 . . 85.3(9) ?
    O1 Cl1 O4 . . 107.4(3) ?
    O3A Cl1 O4 . . 124.4(7) ?
    O3 Cl1 O2A . . 115.5(9) ?
    O4A Cl1 O2A . . 109.6(5) ?
    O1A Cl1 O2A . . 108.1(5) ?
    O1 Cl1 O2A . . 98.1(8) ?
    O3A Cl1 O2A . . 109.4(5) ?
    O4 Cl1 O2A . . 115.9(8) ?
    O5A Cl2 O7A . . 109.7(5) ?
    O5A Cl2 O8A . . 111.1(5) ?
    O7A Cl2 O8A . . 111.1(5) ?
    O5A Cl2 O7 . . 69.0(5) ?
    O8A Cl2 O7 . . 141.3(4) ?
    O5A Cl2 O5 . . 47.2(4) ?
    O7A Cl2 O5 . . 136.7(5) ?
    O8A Cl2 O5 . . 65.0(5) ?
    O7 Cl2 O5 . . 110.9(3) ?
    O5A Cl2 O8 . . 143.4(4) ?
    O7A Cl2 O8 . . 67.6(6) ?
    O8A Cl2 O8 . . 46.7(6) ?
    O7 Cl2 O8 . . 109.0(3) ?
    O5 Cl2 O8 . . 108.0(3) ?
    O5A Cl2 O6A . . 108.4(5) ?
    O7A Cl2 O6A . . 107.7(4) ?
    O8A Cl2 O6A . . 108.7(4) ?
    O7 Cl2 O6A . . 107.5(5) ?
    O5 Cl2 O6A . . 114.3(5) ?
    O8 Cl2 O6A . . 106.9(5) ?
    O5A Cl2 O6 . . 104.1(5) ?
    O7A Cl2 O6 . . 112.2(6) ?
    O8A Cl2 O6 . . 108.6(4) ?
    O7 Cl2 O6 . . 108.8(3) ?
    O5 Cl2 O6 . . 109.5(3) ?
    O8 Cl2 O6 . . 110.6(3) ?
loop_
    _geom_torsion_atom_site_label_1
    _geom_torsion_atom_site_label_2
    _geom_torsion_atom_site_label_3
    _geom_torsion_atom_site_label_4
    _geom_torsion_site_symmetry_1
    _geom_torsion_site_symmetry_2
    _geom_torsion_site_symmetry_3
    _geom_torsion_site_symmetry_4
    _geom_torsion
    _geom_torsion_publ_flag
    C5 N3 C1 C2 . . . . -0.3(4) ?
    N3 C1 C2 C3 . . . . 0.5(4) ?
    C1 C2 C3 C4 . . . . -0.7(4) ?
    C2 C3 C4 C5 . . . . 0.6(4) ?
    C1 N3 C5 C4 . . . . 0.2(3) ?
    C1 N3 C5 C6 . . . . 177.6(2) ?
    C3 C4 C5 N3 . . . . -0.4(3) ?
    C3 C4 C5 C6 . . . . -177.7(2) ?
    C9 N1 C6 C5 . . . . -157.83(16) ?
    C7 N1 C6 C5 . . . . 77.3(2) ?
    N3 C5 C6 N1 . . . . 13.8(2) ?
    C4 C5 C6 N1 . . . . -168.68(18) ?
    C6 N1 C7 C8 . . . . -163.84(18) ?
    C9 N1 C7 C8 . . . . 71.2(2) ?
    N1 C7 C8 S1 . . . . 57.5(2) ?
    C11 S1 C8 C7 . . . . -157.69(17) ?
    C6 N1 C9 C10 . . . . 72.1(2) ?
    C7 N1 C9 C10 . . . . -163.87(17) ?
    N1 C9 C10 S2 . . . . 61.1(2) ?
    C13 S2 C10 C9 . . . . 83.22(16) ?
    C8 S1 C11 C12 . . . . 80.8(2) ?
    C14 N2 C12 C11 . . . . -165.53(18) ?
    C15 N2 C12 C11 . . . . 67.6(2) ?
    S1 C11 C12 N2 . . . . 62.8(2) ?
    C10 S2 C13 C14 . . . . -159.75(16) ?
    C12 N2 C14 C13 . . . . 67.5(2) ?
    C15 N2 C14 C13 . . . . -164.93(18) ?
    S2 C13 C14 N2 . . . . 60.1(2) ?
    C12 N2 C15 C16 . . . . -103.4(2) ?
    C14 N2 C15 C16 . . . . 128.8(2) ?
    C17 N4 C16 C20 . . . . 1.5(3) ?
    C17 N4 C16 C15 . . . . -176.4(2) ?
    N2 C15 C16 N4 . . . . -27.6(3) ?
    N2 C15 C16 C20 . . . . 154.5(2) ?
    C16 N4 C17 C18 . . . . 0.9(4) ?
    N4 C17 C18 C19 . . . . -2.1(4) ?
    C17 C18 C19 C20 . . . . 1.0(5) ?
    N4 C16 C20 C19 . . . . -2.5(4) ?
    C15 C16 C20 C19 . . . . 175.2(2) ?
    C18 C19 C20 C16 . . . . 1.2(4) ?
loop_
    _geom_hbond_atom_site_label_D
    _geom_hbond_atom_site_label_H
    _geom_hbond_atom_site_label_A
    _geom_hbond_site_symmetry_A
    _geom_hbond_distance_DH
    _geom_hbond_distance_HA
    _geom_hbond_distance_DA
    _geom_hbond_angle_DHA
    N2 H1B N4 . 0.89(2) 2.06(2) 2.661(3) 123.6(19)
data_global
_journal_date_recd_electronic     2011-07-27
_journal_date_accepted     2011-08-12
_journal_name_full     'Acta Crystallographica, Section E'
_journal_year     2011
_journal_volume     67
_journal_issue      9
_journal_page_first     o2384
_journal_page_last     o2384
_journal_paper_category     QO
_journal_coeditor_code     JJ2097
_publ_contact_author_name     'ZhenHong Wei'
_publ_contact_author_address
;
Department of Chemistry
Nanchang University
Nanchang 330031
People's Republic of China
;
_publ_contact_author_email     'weizh@ncu.edu.cn'
_publ_contact_author_fax     ?
_publ_contact_author_phone     '+86 791-3969514'
_publ_section_title
;
4,10-Bis(pyridin-2-ylmethyl)-1,7-dithia-4,10-diazoniacyclododecane
bis(perchlorate)
;
loop_
    _publ_author_name
    _publ_author_footnote
    _publ_author_address
    'ZhenHong Wei' .
;
Department of Chemistry
Nanchang University
Nanchang 330031
People's Republic of China
;
    'XiuLi You' .
;
Department of Chemistry
Nanchang University
Nanchang 330031
People's Republic of China
;
