# Supplementary material for: 4,10-Bis(pyridin-2-ylmeth­yl)-1,7-dithia-4,10-diazo­niacyclo­dodecane bis(perchlorate)
Source: Acta Crystallogr Sect E Struct Rep Online. 2011 Aug 27;67(Pt 9):o2384. doi: 10.1107/S1600536811032715 (PMC3200833; doi:10.1107/S1600536811032715)
Supplement: Supplementary file 2 [file e-67-o2384-Isup2.hkl]

# 
# h,k,l, Fc-squared, Fo-squared, sigma(Fo-squared) and status flag 
# 
data_I
_shelx_title ' t in P-1' 
_shelx_refln_list_code          4 
_shelx_F_calc_maximum      222.61 
_exptl_crystal_F_000       550.00 
_reflns_d_resolution_high  0.7470 
 
loop_ 
 _symmetry_equiv_pos_as_xyz 
 'x, y, z' 
 '-x, -y, -z' 
 
_cell_length_a    10.4491 
_cell_length_b    11.6146 
_cell_length_c    11.7795 
_cell_angle_alpha  96.167 
_cell_angle_beta   90.340 
_cell_angle_gamma 113.830 
 
_shelx_F_squared_multiplier     1.000 
 
loop_ 
 _refln_index_h 
 _refln_index_k 
 _refln_index_l 
 _refln_F_squared_calc 
 _refln_F_squared_meas 
 _refln_F_squared_sigma 
 _refln_observed_status 
   2   0   0     5317.09     5518.77     49.19 o 
   3   0   0     5015.60     5091.29     44.86 o 
   4   0   0      410.11      429.08      5.02 o 
   5   0   0      534.98      605.39      6.87 o 
   6   0   0        1.75        1.36      0.90 o 
   7   0   0     1104.54     1146.98     12.26 o 
   8   0   0      372.78      344.05      6.65 o 
   9   0   0        0.39       -0.48      1.93 o 
  10   0   0      141.18      145.33      6.28 o 
  11   0   0       30.23       35.25      3.86 o 
  12   0   0        7.50        4.83      2.41 o 
 -13   1   0        2.38        5.31      2.90 o 
 -12   1   0       78.09       84.01      5.79 o 
 -11   1   0        1.37       -1.93      1.93 o 
 -10   1   0        2.37        0.48      1.93 o 
  -9   1   0      219.05      223.06      7.24 o 
  -8   1   0      459.26      456.12      7.68 o 
  -7   1   0       94.24       97.95      2.59 o 
  -6   1   0       40.00       42.06      1.75 o 
  -5   1   0      798.68      790.86      8.26 o 
  -4   1   0        7.04        4.01      0.62 o 
  -3   1   0       14.55       16.47      0.64 o 
  -2   1   0      190.49      221.98      4.10 o 
  -1   1   0       12.87       17.38      0.97 o 
   1   1   0      505.86      681.73      8.02 o 
   2   1   0     2210.27     2259.22     20.53 o 
   3   1   0      968.12     1030.55     10.21 o 
   4   1   0      392.40      388.91      4.83 o 
   5   1   0      151.43      133.26      2.73 o 
   6   1   0       83.44       98.29      2.59 o 
   7   1   0       25.06       16.70      1.85 o 
   8   1   0      176.77      166.59      7.00 o 
   9   1   0       21.86       19.80      2.90 o 
  10   1   0       58.38       57.45      4.35 o 
  11   1   0       41.96       46.83      4.35 o 
  12   1   0       18.40       20.76      3.86 o 
 -13   2   0        5.58        9.66      2.90 o 
 -12   2   0      113.66      130.84      6.76 o 
 -11   2   0      185.33      196.02      7.73 o 
 -10   2   0      168.85      193.61      7.24 o 
  -9   2   0       21.67       17.04      1.85 o 
  -8   2   0        6.06        1.63      1.69 o 
  -7   2   0       37.51       35.30      1.63 o 
  -6   2   0      869.21      888.24      9.27 o 
  -5   2   0        2.72        5.47      0.99 o 
  -4   2   0     1410.66     1455.56     13.64 o 
  -3   2   0     1000.59      988.63     11.74 o 
  -2   2   0     8158.69     8025.84     87.71 o 
  -1   2   0      208.29      276.45      5.07 o 
   0   2   0    17171.75    17742.45    157.69 o 
   1   2   0      108.89      111.85      1.96 o 
   2   2   0     1658.78     1724.67     16.07 o 
   3   2   0       74.61       75.73      2.29 o 
   4   2   0      977.08     1007.01     10.47 o 
   5   2   0        7.07        8.29      1.19 o 
   6   2   0       40.93       47.12      2.54 o 
   7   2   0      370.11      382.63      7.15 o 
   8   2   0       39.79       44.28      3.38 o 
   9   2   0       48.38       52.80      3.23 o 
  10   2   0        5.00        6.76      2.90 o 
  11   2   0       78.43       82.56      5.79 o 
 -13   3   0       44.56       55.52      4.83 o 
 -12   3   0       19.66       18.35      3.38 o 
 -11   3   0       86.63       88.84      5.31 o 
 -10   3   0        2.15        1.02      1.51 o 
  -9   3   0      112.17      114.26      3.71 o 
  -8   3   0        3.49        3.62      1.24 o 
  -7   3   0       55.62       75.05      2.67 o 
  -6   3   0      400.54      417.62      5.02 o 
  -5   3   0      409.81      361.66      4.25 o 
  -4   3   0      246.64      279.07      5.79 o 
  -3   3   0       13.02       18.89      1.16 o 
  -2   3   0     3801.17     3907.80     28.73 o 
  -1   3   0       50.54       61.99      1.93 o 
   0   3   0     5009.02     5060.51     44.67 o 
   1   3   0     5039.50     5187.54     45.97 o 
   2   3   0      232.68      228.90      3.19 o 
   3   3   0     1012.92     1087.43     11.03 o 
   4   3   0      159.25      176.15      3.16 o 
   5   3   0        3.11        1.10      0.90 o 
   6   3   0        8.76        8.10      1.85 o 
   7   3   0      530.38      521.37      9.20 o 
   8   3   0       94.17       95.93      4.05 o 
   9   3   0       77.95       82.08      3.91 o 
  10   3   0        1.90        1.45      2.41 o 
  11   3   0       18.34       11.59      3.38 o 
 -13   4   0       19.57       18.83      3.38 o 
 -12   4   0        0.02       -0.48      1.93 o 
 -11   4   0       87.91       75.80      4.83 o 
 -10   4   0       62.93       54.00      3.02 o 
  -9   4   0       55.97       52.00      6.28 o 
  -8   4   0      887.11      895.28     12.58 o 
  -7   4   0        0.76        0.55      0.97 o 
  -6   4   0     1691.20     1754.12     20.94 o 
  -5   4   0       51.70       43.55      1.85 o 
  -4   4   0     1057.13     1094.72     13.46 o 
  -3   4   0       89.34       96.02      2.32 o 
  -2   4   0        1.00        8.59      1.11 o 
  -1   4   0    11640.69    11762.40    150.08 o 
   0   4   0     5103.37     5752.82     64.55 o 
   1   4   0      107.06      104.13      2.04 o 
   2   4   0     2959.00     2870.33     26.56 o 
   3   4   0        1.46        0.30      0.75 o 
   4   4   0       32.00       38.99      1.75 o 
   5   4   0      365.20      369.09      7.15 o 
   6   4   0      282.10      291.69      6.60 o 
   7   4   0        8.22        6.41      1.85 o 
   8   4   0        7.84        7.68      1.96 o 
   9   4   0      149.21      157.29      5.43 o 
  10   4   0        1.01        2.06      1.85 o 
 -13   5   0      152.17      173.81      7.73 o 
 -12   5   0       56.74       55.52      4.35 o 
 -11   5   0        0.51        0.48      2.17 o 
 -10   5   0       21.13       31.18      2.54 o 
  -9   5   0       43.88       45.14      2.67 o 
  -8   5   0       52.40       57.02      2.77 o 
  -7   5   0     1697.53     1651.89     20.41 o 
  -6   5   0     1357.50     1387.45     18.83 o 
  -5   5   0       11.03       17.26      1.24 o 
  -4   5   0      213.69      214.37      4.83 o 
  -3   5   0      599.91      628.60      5.68 o 
  -2   5   0      302.19      353.79      4.44 o 
  -1   5   0      138.05       96.56      2.09 o 
   0   5   0      339.02      300.27      6.95 o 
   1   5   0       20.35       26.64      2.18 o 
   2   5   0       44.23       50.80      1.75 o 
   3   5   0     1397.85     1415.89     19.31 o 
   4   5   0      272.20      242.07      5.77 o 
   5   5   0      498.11      451.42      8.66 o 
   6   5   0       84.36       88.69      5.31 o 
   7   5   0      103.74      111.45      4.52 o 
   8   5   0        0.58       -1.16      1.61 o 
   9   5   0        2.02        2.17      1.96 o 
  10   5   0       15.22       19.69      3.14 o 
 -13   6   0        2.87        6.76      2.90 o 
 -12   6   0      135.42      141.27      5.07 o 
 -11   6   0        3.07        3.57      1.61 o 
 -10   6   0      271.72      265.36      6.25 o 
  -9   6   0       87.91       76.91      3.36 o 
  -8   6   0      270.63      249.87      5.34 o 
  -7   6   0      221.57      217.23      4.87 o 
  -6   6   0       59.03       59.99      2.41 o 
  -5   6   0      193.11      166.89      3.29 o 
  -4   6   0      149.54      164.01      2.51 o 
  -3   6   0     1698.92     1693.24     16.33 o 
  -2   6   0      498.51      540.64      6.49 o 
  -1   6   0     2269.95     2415.62     22.94 o 
   0   6   0     2164.22     2291.80     21.91 o 
   1   6   0     1594.10     1639.69     16.51 o 
   2   6   0      419.85      392.67      5.58 o 
   3   6   0      119.94      122.02      8.69 o 
   4   6   0      492.15      464.20      8.69 o 
   5   6   0      171.08      155.99      5.09 o 
   6   6   0      225.91      213.62      6.12 o 
   7   6   0       45.20       45.90      3.36 o 
   8   6   0       39.66       37.04      3.62 o 
   9   6   0        3.29        4.55      3.62 o 
 -13   7   0       64.40       70.01      5.79 o 
 -12   7   0       60.42       69.12      3.71 o 
 -11   7   0      146.23      147.08     11.35 o 
 -10   7   0       10.15        5.60      1.61 o 
  -9   7   0      132.47      118.05      3.83 o 
  -8   7   0        1.26       -1.15      1.24 o 
  -7   7   0     1189.66     1179.96     15.81 o 
  -6   7   0      267.95      273.38      4.16 o 
  -5   7   0        3.77        2.93      0.74 o 
  -4   7   0      223.50      226.55      3.78 o 
  -3   7   0      184.05      196.20      4.82 o 
  -2   7   0      561.27      545.77      6.77 o 
  -1   7   0        3.52        3.32      1.04 o 
   0   7   0     1087.62      999.60     11.13 o 
   1   7   0      100.04       91.99      2.90 o 
   2   7   0        9.03       12.09      2.05 o 
   3   7   0      328.93      297.21      6.94 o 
   4   7   0       46.31       34.55      2.89 o 
   5   7   0       80.86       72.73      3.91 o 
   6   7   0       34.41       31.00      3.38 o 
   7   7   0       15.63       16.10      2.54 o 
   8   7   0       20.40       21.57      5.79 o 
 -13   8   0        0.71        1.45      2.90 o 
 -12   8   0       52.68       57.24      3.36 o 
 -11   8   0        0.01       -1.24      1.24 o 
 -10   8   0        7.86        6.58      1.61 o 
  -9   8   0      175.76      153.32      4.52 o 
  -8   8   0      133.05      127.89      5.55 o 
  -7   8   0       65.22       69.54      2.25 o 
  -6   8   0      725.02      775.19      8.69 o 
  -5   8   0      449.84      441.94      7.63 o 
  -4   8   0       30.15       31.13      1.67 o 
  -3   8   0      124.63      111.76      2.87 o 
  -2   8   0       16.52       11.16      1.34 o 
  -1   8   0      101.90      115.74      3.10 o 
   0   8   0       17.46       18.51      1.63 o 
   1   8   0     1304.23     1291.90     16.41 o 
   2   8   0      241.90      232.52      6.12 o 
   3   8   0       85.61       85.88      4.05 o 
   4   8   0        0.03       -0.20      2.66 o 
   5   8   0        2.63       -1.10      1.85 o 
   6   8   0        7.38       10.88      4.59 o 
   7   8   0       17.81       16.86      2.89 o 
 -13   9   0        9.43        9.66      3.38 o 
 -12   9   0        5.05       10.62      3.38 o 
 -11   9   0       83.14       83.03      4.83 o 
 -10   9   0       40.14       39.53      2.89 o 
  -9   9   0        6.45        4.35      1.24 o 
  -8   9   0      225.39      209.60      4.01 o 
  -7   9   0      113.55      119.42      5.42 o 
  -6   9   0      296.13      259.59      5.79 o 
  -5   9   0       13.00       13.45      1.85 o 
  -4   9   0      271.63      257.97      4.44 o 
  -3   9   0      246.13      230.07      4.36 o 
  -2   9   0      314.07      262.21      4.83 o 
  -1   9   0      155.55      163.75      3.88 o 
   0   9   0      202.92      177.91      4.04 o 
   1   9   0        5.24        5.55      2.05 o 
   2   9   0      306.74      282.01      9.41 o 
   3   9   0        0.16        2.90      1.85 o 
   4   9   0        7.74       12.53      2.54 o 
   5   9   0       14.58       16.23      2.67 o 
   6   9   0        0.56        2.80      6.52 o 
   7   9   0        0.17       -0.97      3.86 o 
 -13  10   0       45.18       49.25      5.79 o 
 -12  10   0       62.46       71.46      6.28 o 
 -11  10   0       93.88      108.05      3.20 o 
 -10  10   0      261.50      268.76      5.76 o 
  -9  10   0       32.72       29.65      1.91 o 
  -8  10   0       73.16       73.87      2.58 o 
  -7  10   0        4.87        6.58      1.61 o 
  -6  10   0      252.51      272.40      6.28 o 
  -5  10   0      285.06      292.27      6.46 o 
  -4  10   0      102.12      102.41      5.55 o 
  -3  10   0      158.73      188.60      4.85 o 
  -2  10   0      121.57      138.18      3.67 o 
  -1  10   0      180.34      179.59      4.23 o 
   0  10   0       10.89       15.65      2.54 o 
   1  10   0      220.71      198.19      6.12 o 
   2  10   0        1.51        0.00      2.05 o 
   3  10   0      133.99      130.98      5.43 o 
   4  10   0       15.79       15.35      4.10 o 
   5  10   0        1.56        0.07      2.20 o 
 -13  11   0        0.93       -1.93      2.90 o 
 -12  11   0        6.74       13.52      3.86 o 
 -11  11   0        3.94        6.28      2.90 o 
 -10  11   0       26.38       29.63      2.77 o 
  -9  11   0        5.66        3.99      1.85 o 
  -8  11   0      184.31      183.47      5.34 o 
  -7  11   0       25.22       27.61      3.86 o 
  -6  11   0      287.15      277.27      6.60 o 
  -5  11   0      310.94      323.97      7.15 o 
  -4  11   0        7.10        6.28      1.71 o 
  -3  11   0       80.91       72.67      2.87 o 
  -2  11   0        1.44        0.21      1.34 o 
  -1  11   0      335.70      306.01      9.66 o 
   0  11   0       84.30      101.26      4.60 o 
   1  11   0        0.05        1.41      2.20 o 
   2  11   0      104.50      100.40      6.76 o 
   3  11   0       11.47        8.69      2.54 o 
   4  11   0       20.08       20.38      3.07 o 
 -12  12   0        1.31        2.41      3.38 o 
 -11  12   0        0.78        1.93      2.90 o 
 -10  12   0        2.15        2.55      1.85 o 
  -9  12   0        0.53       -1.83      4.35 o 
  -8  12   0        2.35        1.74      3.38 o 
  -7  12   0      241.89      239.73      6.25 o 
  -6  12   0       13.63       12.95      2.20 o 
  -5  12   0        1.13        0.24      1.71 o 
  -4  12   0      163.63      159.45      4.94 o 
  -3  12   0       15.38       16.76      4.10 o 
  -2  12   0        0.67       -0.44      4.83 o 
  -1  12   0       20.46       24.89      3.14 o 
   0  12   0      201.13      204.99      6.46 o 
   1  12   0       59.39       72.18      4.40 o 
   2  12   0        6.71        7.82      2.54 o 
   3  12   0      144.63      164.90      6.46 o 
 -11  13   0        0.41        4.35      3.38 o 
 -10  13   0       14.34       17.86      4.35 o 
  -9  13   0       18.07       20.12      2.90 o 
  -8  13   0        9.80        6.52      2.05 o 
  -7  13   0       10.51        4.59      1.96 o 
  -6  13   0        8.16        7.00      2.05 o 
  -5  13   0      125.73      129.65      4.94 o 
  -4  13   0        7.56        3.03      1.85 o 
  -3  13   0        0.08       -2.41      2.41 o 
  -2  13   0       73.05       69.07      5.79 o 
  -1  13   0       62.06       59.89      7.00 o 
   0  13   0       12.55       19.10      3.07 o 
   1  13   0       52.61       57.37      4.26 o 
   2  13   0       42.32       45.15      3.91 o 
 -10  14   0        1.18        3.38      3.38 o 
  -9  14   0       94.51       98.98      7.24 o 
  -8  14   0       11.01       12.54      4.35 o 
  -7  14   0       68.90       67.64      4.26 o 
  -6  14   0        1.27        0.79      1.93 o 
  -5  14   0        8.33       10.24      2.39 o 
  -4  14   0       19.82       15.93      3.86 o 
  -3  14   0        4.42        4.83      3.38 o 
  -2  14   0       60.40       73.39      6.76 o 
  -1  14   0       15.84       27.43      4.83 o 
   0  14   0        6.39        5.02      4.35 o 
  -8  15   0        2.83        1.93      3.38 o 
  -7  15   0       24.09       26.08      3.07 o 
  -6  15   0       55.71       63.32      5.79 o 
  -5  15   0        0.89        0.97      3.38 o 
  -4  15   0       19.55       14.48      4.35 o 
  -3  15   0        4.79        0.48      3.38 o 
   3 -15   1        4.74        4.35      3.86 o 
   4 -15   1       45.54       41.52      5.31 o 
   5 -15   1       28.08       18.30      7.00 o 
   6 -15   1        6.05        3.49      2.20 o 
   7 -15   1        0.10       -1.81      6.52 o 
   8 -15   1       46.88       47.30      3.91 o 
   0 -14   1        0.07       -0.72      3.62 o 
   1 -14   1       24.90       29.93      8.69 o 
   2 -14   1        6.08       -0.97      3.38 o 
   3 -14   1       26.07       34.28      4.83 o 
   4 -14   1       56.42       65.98      8.21 o 
   5 -14   1       23.00       19.63      2.73 o 
   6 -14   1       19.60       17.82      5.55 o 
   7 -14   1       16.99       22.10      5.07 o 
   8 -14   1       40.35       39.36      5.31 o 
   9 -14   1       80.77       84.39      5.07 o 
  10 -14   1       42.61       41.68      3.71 o 
  -2 -13   1       66.10       80.66      4.94 o 
  -1 -13   1        0.30       -1.21      5.55 o 
   0 -13   1        6.89       10.94      3.38 o 
   1 -13   1       22.62       21.48      3.86 o 
   2 -13   1        8.97       11.54      2.54 o 
   3 -13   1        6.61        7.54      2.20 o 
   4 -13   1       78.81       72.54      3.91 o 
   5 -13   1       78.40       84.34      3.91 o 
   6 -13   1       27.13       28.10      6.52 o 
   7 -13   1      110.97      108.30      4.60 o 
   8 -13   1       27.67       31.52      2.89 o 
   9 -13   1       84.12       79.28      4.83 o 
  10 -13   1        3.74        2.62      3.14 o 
  11 -13   1        7.59       10.30      2.54 o 
  -3 -12   1       27.23       30.68      3.41 o 
  -2 -12   1        0.18       -1.45      2.05 o 
  -1 -12   1        5.07        7.48      2.39 o 
   0 -12   1       19.60       21.55      3.07 o 
   1 -12   1        3.19        2.41      3.38 o 
   2 -12   1      229.27      232.87      6.31 o 
   3 -12   1       63.42       58.92      3.41 o 
   4 -12   1       60.26       59.88      3.41 o 
   5 -12   1       74.78       77.40      3.91 o 
   6 -12   1       24.65       27.73      2.54 o 
   7 -12   1        0.40       -0.97      1.51 o 
   8 -12   1        2.37        3.69      1.85 o 
   9 -12   1       80.73       77.59      4.05 o 
  10 -12   1        1.64        1.64      5.07 o 
  11 -12   1       31.66       34.81      2.63 o 
  12 -12   1        0.38        1.93      2.90 o 
  -4 -11   1       79.61       87.12      4.78 o 
  -3 -11   1        0.00        1.93      2.05 o 
  -2 -11   1       65.72       74.80      4.26 o 
  -1 -11   1       22.76       26.05      2.90 o 
   0 -11   1       50.46       36.82      4.83 o 
   1 -11   1        5.20        4.41      1.41 o 
   2 -11   1      129.60      106.04      3.43 o 
   3 -11   1      226.60      219.82      4.64 o 
   4 -11   1       77.98       69.77      3.41 o 
   5 -11   1      241.45      221.82      5.77 o 
   6 -11   1       20.14       19.94      2.20 o 
   7 -11   1      611.38      602.34     10.52 o 
   8 -11   1       26.59       24.42      2.54 o 
   9 -11   1       15.84       22.65      1.81 o 
  10 -11   1       43.28       51.57      2.54 o 
  11 -11   1       51.21       51.12      2.54 o 
  12 -11   1        2.06        3.81      1.47 o 
  13 -11   1       14.27       15.93      3.86 o 
  -6 -10   1        0.28        3.17      3.14 o 
  -5 -10   1       21.44       24.39      3.23 o 
  -4 -10   1       60.91       47.80      3.57 o 
  -3 -10   1       10.34       14.38      2.54 o 
  -2 -10   1       60.09       49.48      3.41 o 
  -1 -10   1      154.49      166.51      8.21 o 
   0 -10   1       15.93       13.07      1.93 o 
   1 -10   1       17.15       18.22      1.84 o 
   2 -10   1      692.69      694.45      9.52 o 
   3 -10   1      410.50      373.15      6.04 o 
   4 -10   1      129.46      147.34      7.97 o 
   5 -10   1      198.01      200.29      5.28 o 
   6 -10   1      243.96      220.23      5.79 o 
   7 -10   1      357.71      355.60      8.93 o 
   8 -10   1        2.46       -0.56      1.95 o 
   9 -10   1       54.68       49.90      2.25 o 
  10 -10   1      107.05      102.49      3.10 o 
  11 -10   1       38.75       41.13      3.02 o 
  12 -10   1       23.83       23.77      3.38 o 
  13 -10   1        5.66        5.79      3.38 o 
  -7  -9   1       40.31       38.52      6.76 o 
  -6  -9   1        0.78        2.75      2.20 o 
  -5  -9   1       64.38       75.51      4.40 o 
  -4  -9   1      235.46      226.07      6.60 o 
  -3  -9   1       90.92       86.29      4.26 o 
  -2  -9   1       29.58       18.88      2.39 o 
  -1  -9   1        2.54        1.93      2.66 o 
   0  -9   1       54.85       61.23      2.56 o 
   1  -9   1       13.10       19.57      2.11 o 
   2  -9   1       72.00       66.77      2.48 o 
   3  -9   1      584.17      628.56      8.07 o 
   4  -9   1       35.28       37.26      2.48 o 
   5  -9   1        0.83        0.48      1.45 o 
   6  -9   1      130.21      129.28      4.05 o 
   7  -9   1       12.83       11.21      1.34 o 
   8  -9   1      272.11      258.14      4.50 o 
   9  -9   1      400.50      389.71      7.76 o 
  10  -9   1        0.03       -0.42      1.24 o 
  11  -9   1       60.77       65.69      4.59 o 
  12  -9   1       20.35       27.95      2.67 o 
  13  -9   1        1.96        3.03      1.85 o 
  -8  -8   1       17.45       12.57      2.73 o 
  -7  -8   1       14.87       18.63      2.89 o 
  -6  -8   1       82.61       90.42      4.40 o 
  -5  -8   1        0.94        1.98      2.17 o 
  -4  -8   1      130.19      125.05      7.24 o 
  -3  -8   1      149.30      146.07      4.94 o 
  -2  -8   1      222.03      188.68      5.43 o 
  -1  -8   1      234.36      241.94      4.61 o 
   0  -8   1       62.78       66.93      2.56 o 
   1  -8   1       80.20       84.88      2.68 o 
   2  -8   1       38.64       46.63      2.03 o 
   3  -8   1      360.10      387.85      5.46 o 
   4  -8   1      719.41      771.17      8.79 o 
   5  -8   1        5.17        8.35      1.51 o 
   6  -8   1      244.50      211.90      3.73 o 
   7  -8   1       18.22       15.32      1.51 o 
   8  -8   1      285.47      263.01      5.91 o 
   9  -8   1       48.42       38.14      2.67 o 
  10  -8   1       48.62       57.27      3.62 o 
  11  -8   1        1.86        1.93      1.61 o 
  12  -8   1       53.34       49.62      3.23 o 
  13  -8   1        3.44        2.55      1.85 o 
  -8  -7   1        1.26        1.49      2.20 o 
  -7  -7   1        0.18        2.05      3.62 o 
  -6  -7   1       49.32       46.68      3.23 o 
  -5  -7   1      103.30      111.31      4.60 o 
  -4  -7   1      192.68      186.90      5.63 o 
  -3  -7   1     1150.48     1127.99     16.19 o 
  -2  -7   1      665.05      642.27      8.33 o 
  -1  -7   1       27.29       24.04      1.63 o 
   0  -7   1       61.78       55.06      2.12 o 
   1  -7   1        2.51       -0.69      1.20 o 
   2  -7   1        0.36        1.10      0.90 o 
   3  -7   1       17.68       15.49      1.19 o 
   4  -7   1      546.46      558.03      6.64 o 
   5  -7   1     1754.64     1793.82     19.66 o 
   6  -7   1      143.05      153.68      4.05 o 
   7  -7   1      570.35      505.41      8.32 o 
   8  -7   1       89.92       79.87      4.35 o 
   9  -7   1      284.19      298.73      6.38 o 
  10  -7   1      184.92      183.50      5.09 o 
  11  -7   1       13.93       11.94      4.83 o 
  12  -7   1       33.51       40.30      4.10 o 
  13  -7   1       19.61       15.45      3.38 o 
  -9  -6   1        0.04        1.73      1.96 o 
  -8  -6   1       89.63       92.48      6.04 o 
  -7  -6   1        7.73        4.61      1.85 o 
  -6  -6   1       23.85       24.60      2.54 o 
  -5  -6   1      104.48       97.50      4.59 o 
  -4  -6   1       11.34       13.04      2.90 o 
  -3  -6   1       17.37       18.17      1.45 o 
  -2  -6   1      550.15      516.98      6.85 o 
  -1  -6   1        9.03       15.98      1.69 o 
   0  -6   1      862.79      956.19     10.39 o 
   1  -6   1      272.22      247.23      4.20 o 
   2  -6   1      284.62      301.69      4.27 o 
   3  -6   1      336.96      356.62      4.62 o 
   4  -6   1      463.85      433.60      4.80 o 
   5  -6   1        4.61        6.46      1.16 o 
   6  -6   1       67.93       61.53      2.54 o 
   7  -6   1      239.27      220.56      5.31 o 
   8  -6   1        2.74        1.45      1.24 o 
   9  -6   1       82.61       80.22      3.23 o 
  10  -6   1      194.81      220.22      5.56 o 
  11  -6   1        5.57       10.46      2.90 o 
  12  -6   1       48.21       45.38      4.35 o 
  13  -6   1        2.98        3.86      2.90 o 
 -10  -5   1        7.02       10.82      2.54 o 
  -9  -5   1       56.02       62.18      4.83 o 
  -8  -5   1       11.33       11.87      2.20 o 
  -7  -5   1       85.73       86.27      6.52 o 
  -6  -5   1      288.43      295.96      6.94 o 
  -5  -5   1     1804.46     1755.86     22.66 o 
  -4  -5   1      389.32      416.99      6.68 o 
  -3  -5   1       40.64       40.35      2.54 o 
  -2  -5   1      515.17      509.85      6.36 o 
  -1  -5   1      454.25      422.72      5.45 o 
   0  -5   1     1799.32     1891.02     21.77 o 
   1  -5   1     1207.73     1277.05     12.63 o 
   2  -5   1      567.18      517.09      5.94 o 
   3  -5   1        1.64        1.81      0.48 o 
   4  -5   1      344.39      356.14     10.38 o 
   5  -5   1     1922.72     1873.41     22.16 o 
   6  -5   1       22.91       18.67      1.61 o 
   7  -5   1       12.35       19.51      1.61 o 
   8  -5   1     1200.20     1155.76     15.51 o 
   9  -5   1        7.74        7.88      1.93 o 
  10  -5   1      281.86      285.91      6.31 o 
  11  -5   1      144.55      157.98      4.94 o 
  12  -5   1       48.68       43.94      4.35 o 
  13  -5   1       13.06       11.10      2.90 o 
 -10  -4   1       12.72       16.42      2.54 o 
  -9  -4   1       28.53       24.42      2.67 o 
  -8  -4   1        6.29       13.57      2.90 o 
  -7  -4   1       62.64       58.69      3.23 o 
  -6  -4   1       39.63       35.54      5.07 o 
  -5  -4   1       86.09       73.16      3.23 o 
  -4  -4   1      713.77      672.79      8.12 o 
  -3  -4   1        3.63       -0.21      0.70 o 
  -2  -4   1     3274.95     3402.91     31.20 o 
  -1  -4   1        7.45       13.45      0.90 o 
   0  -4   1      204.57      239.26      3.43 o 
   1  -4   1      851.13      848.55     10.75 o 
   2  -4   1        0.13       -0.31      0.31 o 
   3  -4   1     1783.48     1807.10     17.32 o 
   4  -4   1        5.67        1.16      0.80 o 
   5  -4   1       76.71       88.01      2.54 o 
   6  -4   1      573.48      550.85      8.17 o 
   7  -4   1      467.79      434.02      7.15 o 
   8  -4   1       13.10       14.20      1.61 o 
   9  -4   1        2.20       -0.06      1.24 o 
  10  -4   1       65.36       65.24      3.23 o 
  11  -4   1      148.41      151.12      6.76 o 
  12  -4   1        3.39        0.48      1.93 o 
  13  -4   1        0.15        0.48      2.41 o 
 -11  -3   1       29.58       26.55      3.86 o 
 -10  -3   1       30.95       30.90      3.86 o 
  -9  -3   1      100.01      112.42      4.40 o 
  -8  -3   1      179.58      179.95      7.24 o 
  -7  -3   1      345.57      326.60      6.80 o 
  -6  -3   1       87.42       75.34      3.38 o 
  -5  -3   1      450.77      462.62      6.20 o 
  -4  -3   1      526.20      524.71      6.48 o 
  -3  -3   1     2823.84     3016.13     27.86 o 
  -2  -3   1      914.16     1008.60     10.21 o 
  -1  -3   1     1547.80     1532.94     14.49 o 
   0  -3   1       35.01       45.90      1.19 o 
   1  -3   1      358.00      407.44      5.63 o 
   2  -3   1     3220.84     3230.28     34.98 o 
   3  -3   1      553.35      574.60      7.49 o 
   4  -3   1     4004.94     4111.02     90.53 o 
   5  -3   1      344.86      392.08      5.97 o 
   6  -3   1      607.54      638.63      7.01 o 
   7  -3   1     1156.28     1193.68     15.35 o 
   8  -3   1      514.72      497.82      8.17 o 
   9  -3   1        4.23        3.06      1.51 o 
  10  -3   1        5.07        6.76      2.41 o 
  11  -3   1      156.70      173.81      7.24 o 
  12  -3   1       11.59       14.00      2.90 o 
  13  -3   1        0.07       -1.45      2.41 o 
 -11  -2   1      142.45      137.12      6.76 o 
 -10  -2   1       30.16       29.93      3.86 o 
  -9  -2   1       23.49       25.00      2.54 o 
  -8  -2   1      121.15      126.32      4.26 o 
  -7  -2   1       79.14       71.02      3.23 o 
  -6  -2   1      139.85      135.04      3.45 o 
  -5  -2   1       21.82       18.05      1.28 o 
  -4  -2   1      142.55      118.61      2.48 o 
  -3  -2   1      587.91      556.52      6.30 o 
  -2  -2   1      118.05      141.85      2.31 o 
  -1  -2   1     2837.01     2857.76     25.64 o 
   0  -2   1      283.68      298.82      3.24 o 
   1  -2   1      871.43      886.85      9.41 o 
   2  -2   1      672.30      698.93     10.14 o 
   3  -2   1     6943.42     7050.12     95.84 o 
   4  -2   1       70.88       71.56      1.56 o 
   5  -2   1       74.01       61.53      1.56 o 
   6  -2   1       92.42       94.14      2.20 o 
   7  -2   1        5.89        7.14      0.90 o 
   8  -2   1      322.38      326.40      6.15 o 
   9  -2   1      599.91      568.27     13.04 o 
  10  -2   1       23.02       19.80      2.90 o 
  11  -2   1       42.92       53.11      4.35 o 
  12  -2   1       91.78      103.80      6.28 o 
  13  -2   1        9.08        6.76      2.90 o 
 -12  -1   1        7.58        5.79      2.90 o 
 -11  -1   1       26.52       27.52      3.86 o 
 -10  -1   1        0.39       -1.93      1.93 o 
  -9  -1   1      246.50      249.44      5.97 o 
  -8  -1   1       47.94       49.78      2.54 o 
  -7  -1   1       71.93       76.71      2.59 o 
  -6  -1   1      538.72      531.44      6.68 o 
  -5  -1   1      106.94      113.46      2.59 o 
  -4  -1   1      577.46      549.65      6.31 o 
  -3  -1   1     3528.20     3656.93     40.20 o 
  -2  -1   1     8531.03     8570.04     92.90 o 
  -1  -1   1     2410.28     2531.85     22.66 o 
   0  -1   1       19.39       21.95      0.74 o 
   1  -1   1      485.59      441.05      5.28 o 
   2  -1   1     1042.84     1137.40     14.97 o 
   3  -1   1     1114.78     1122.99     10.59 o 
   4  -1   1      856.20      802.21      8.17 o 
   5  -1   1      584.49      618.26      6.78 o 
   6  -1   1      134.97      162.57      3.07 o 
   7  -1   1      156.85      178.07      3.35 o 
   8  -1   1      168.30      174.78      6.28 o 
   9  -1   1      175.26      177.68      6.76 o 
  10  -1   1       77.27       73.39      4.83 o 
  11  -1   1       34.63       28.49      3.86 o 
  12  -1   1       39.21       32.35      3.86 o 
  13  -1   1        3.16        3.38      2.90 o 
 -12   0   1       22.80       29.93      3.86 o 
 -11   0   1       82.48       95.11      5.79 o 
 -10   0   1      176.21      171.40      6.76 o 
  -9   0   1        5.39        4.35      1.93 o 
  -8   0   1       38.50       34.94      1.91 o 
  -7   0   1      337.44      344.53      5.11 o 
  -6   0   1       58.03       40.65      1.81 o 
  -5   0   1       41.69       40.09      1.56 o 
  -4   0   1     3961.09     4457.31     39.84 o 
  -3   0   1     2744.57     2879.79     25.81 o 
  -2   0   1     6102.42     6835.24     67.49 o 
  -1   0   1       49.46       82.08      1.93 o 
   1   0   1      127.82      147.52      2.05 o 
   2   0   1     3845.78     4070.17     66.87 o 
   3   0   1     1398.72     1440.59     13.47 o 
   4   0   1      119.25      129.55      2.31 o 
   5   0   1      964.86      885.57      9.29 o 
   6   0   1     1393.66     1407.67     14.12 o 
   7   0   1       31.14       32.12      2.05 o 
   8   0   1        2.42        3.81      1.69 o 
   9   0   1      361.71      357.28     10.14 o 
  10   0   1        1.01        0.97      1.93 o 
  11   0   1        9.55       11.59      2.90 o 
  12   0   1        3.69        2.41      2.90 o 
 -13   1   1        8.92       13.52      3.38 o 
 -12   1   1        2.05        0.48      2.41 o 
 -11   1   1       12.53       13.04      2.90 o 
 -10   1   1       67.56       67.59      4.35 o 
  -9   1   1      125.66      111.98      4.05 o 
  -8   1   1        0.83       -0.97      0.97 o 
  -7   1   1      366.59      339.83      4.97 o 
  -6   1   1     1095.32     1110.08     16.41 o 
  -5   1   1       26.48       32.92      1.62 o 
  -4   1   1     3583.07     3790.38     33.89 o 
  -3   1   1      622.54      599.39      6.02 o 
  -2   1   1     7046.15     7476.05     67.04 o 
  -1   1   1     4022.80     4130.47     64.70 o 
   0   1   1      457.31      490.06      8.21 o 
   1   1   1      421.27      457.22      7.73 o 
   2   1   1      117.50      103.80      2.90 o 
   3   1   1      670.13      606.98      6.48 o 
   4   1   1       34.27       27.12      1.28 o 
   5   1   1      696.27      724.54      8.05 o 
   6   1   1      817.18      775.74     11.25 o 
   7   1   1      141.30      129.44      3.91 o 
   8   1   1       14.56       16.13      1.85 o 
   9   1   1        0.96       -1.93      1.93 o 
  10   1   1      463.61      450.95     12.55 o 
  11   1   1       21.05       19.31      3.38 o 
  12   1   1       28.91       34.28      4.35 o 
 -13   2   1       11.03        7.24      2.90 o 
 -12   2   1      100.14       99.94      5.79 o 
 -11   2   1       32.82       30.42      3.38 o 
 -10   2   1       27.17       25.59      2.90 o 
  -9   2   1      385.38      400.55      7.49 o 
  -8   2   1        4.67        6.76      1.61 o 
  -7   2   1      429.44      411.17      5.42 o 
  -6   2   1     1459.86     1421.54     14.00 o 
  -5   2   1      929.62      938.96      9.53 o 
  -4   2   1      253.21      209.73      2.82 o 
  -3   2   1     1631.73     1768.85     16.13 o 
  -2   2   1    25024.29    25248.95    222.95 o 
  -1   2   1     2542.45     2821.76     25.17 o 
   0   2   1      547.04      602.85      5.94 o 
   1   2   1      367.60      410.90      5.77 o 
   2   2   1       39.87       55.75      1.96 o 
   3   2   1       19.19       24.67      1.04 o 
   4   2   1        4.58        4.75      1.23 o 
   5   2   1      613.43      598.76      7.08 o 
   6   2   1        0.85       -0.60      1.45 o 
   7   2   1       18.14       12.21      2.41 o 
   8   2   1      106.48       95.86      3.91 o 
   9   2   1        0.00       -0.38      1.51 o 
  10   2   1      131.78      138.57      6.76 o 
  11   2   1       18.85       25.11      3.86 o 
 -12   3   1       11.34       15.93      2.90 o 
 -11   3   1       19.15       18.83      2.90 o 
 -10   3   1      320.15      335.94      6.94 o 
  -9   3   1        8.14       12.93      2.17 o 
  -8   3   1       35.73       34.87      3.14 o 
  -7   3   1      171.47      160.12      3.83 o 
  -6   3   1      388.76      402.94      4.92 o 
  -5   3   1     1586.07     1635.82     15.48 o 
  -4   3   1     1256.85     1166.24     11.21 o 
  -3   3   1     1366.91     1416.16     15.87 o 
  -2   3   1     3920.75     4357.54     31.91 o 
  -1   3   1      664.60      726.68     10.71 o 
   0   3   1     5649.87     5899.01     53.49 o 
   1   3   1      290.90      308.33      3.82 o 
   2   3   1        5.33       11.97      0.93 o 
   3   3   1      173.47      169.25      4.50 o 
   4   3   1       45.69       46.14      1.75 o 
   5   3   1      483.10      459.19      7.97 o 
   6   3   1      535.68      543.44      9.35 o 
   7   3   1       10.63        3.69      1.85 o 
   8   3   1        6.75        5.35      2.17 o 
   9   3   1       87.79       79.93      4.05 o 
  10   3   1        6.97        7.24      2.90 o 
  11   3   1       33.99       38.14      4.35 o 
 -12   4   1       38.16       34.76      3.86 o 
 -11   4   1       22.87       28.22      3.62 o 
 -10   4   1      245.76      233.94      5.77 o 
  -9   4   1      529.85      523.42      8.80 o 
  -8   4   1      237.23      231.56      5.22 o 
  -7   4   1        5.43        5.07      1.24 o 
  -6   4   1       23.86       24.89      2.57 o 
  -5   4   1      268.97      293.07      3.73 o 
  -4   4   1     2364.75     2459.80     38.38 o 
  -3   4   1      409.41      355.89      5.24 o 
  -2   4   1      118.38      166.10      2.48 o 
  -1   4   1     1489.58     1618.45     15.32 o 
   0   4   1      110.73      111.93      2.52 o 
   1   4   1      665.93      740.16      7.95 o 
   2   4   1      774.42      836.59     14.31 o 
   3   4   1      171.99      183.82      3.09 o 
   4   4   1     1150.93     1127.09     16.90 o 
   5   4   1       39.09       38.58      2.90 o 
   6   4   1      118.22      108.44      4.05 o 
   7   4   1        7.97        6.76      3.38 o 
   8   4   1      287.16      278.80      6.94 o 
   9   4   1       79.45       82.16      7.48 o 
  10   4   1        8.54        6.28      2.90 o 
 -12   5   1        0.04       -1.61      1.61 o 
 -11   5   1       47.87       45.57      3.02 o 
 -10   5   1      226.35      227.26      5.68 o 
  -9   5   1        0.63       -0.32      1.30 o 
  -8   5   1      273.19      263.69      5.68 o 
  -7   5   1        3.62        4.71      1.24 o 
  -6   5   1      350.20      349.62      6.03 o 
  -5   5   1      160.96      145.84      3.07 o 
  -4   5   1     1292.35     1331.86     11.99 o 
  -3   5   1     1972.90     2022.80     19.02 o 
  -2   5   1     2358.35     2623.13     24.23 o 
  -1   5   1       14.34       25.33      1.19 o 
   0   5   1     2095.23     2167.96     20.52 o 
   1   5   1      752.30      797.35      8.68 o 
   2   5   1       23.25       41.32      2.10 o 
   3   5   1       97.89       97.33      3.71 o 
   4   5   1      236.91      231.62      5.56 o 
   5   5   1       93.07       88.19      5.79 o 
   6   5   1       68.32       73.60      4.83 o 
   7   5   1       90.93       98.59      9.90 o 
   8   5   1      112.06      122.40      7.48 o 
   9   5   1       94.68       92.56      4.60 o 
  10   5   1        0.00        1.41      1.96 o 
 -12   6   1       25.08       23.66      3.86 o 
 -11   6   1       94.94       93.86      3.83 o 
 -10   6   1      587.21      553.54     12.31 o 
  -9   6   1        1.27        2.25      1.30 o 
  -8   6   1      249.39      249.60     13.04 o 
  -7   6   1      239.58      217.38      4.87 o 
  -6   6   1      332.20      306.56      5.68 o 
  -5   6   1      104.99       96.25      2.16 o 
  -4   6   1      434.36      485.75      6.83 o 
  -3   6   1     1163.01     1160.28     11.88 o 
  -2   6   1       30.74       40.52      1.75 o 
  -1   6   1        0.35        0.11      0.94 o 
   0   6   1       14.02       16.13      1.87 o 
   1   6   1      204.51      195.02      4.11 o 
   2   6   1       40.47       49.17      3.86 o 
   3   6   1      264.22      252.39     10.38 o 
   4   6   1      654.04      638.66     15.45 o 
   5   6   1       63.46       58.16      3.57 o 
   6   6   1        0.06        2.37      1.96 o 
   7   6   1        6.57        1.45      1.85 o 
   8   6   1        0.47        1.85      3.38 o 
   9   6   1        2.62       12.15      2.67 o 
 -13   7   1       33.19       36.69      4.83 o 
 -12   7   1       32.06       34.28      4.83 o 
 -11   7   1        8.90       10.84      1.96 o 
 -10   7   1       65.77       72.17      3.36 o 
  -9   7   1      318.56      309.64      8.93 o 
  -8   7   1      482.12      483.21      8.23 o 
  -7   7   1        1.74        1.10      1.16 o 
  -6   7   1      155.56      158.70      3.01 o 
  -5   7   1     1140.79     1094.01     11.56 o 
  -4   7   1       11.05        7.52      0.99 o 
  -3   7   1      786.94      809.40      9.09 o 
  -2   7   1     2495.04     2483.69     23.58 o 
  -1   7   1       45.11       46.59      2.90 o 
   0   7   1        0.47        1.90      1.04 o 
   1   7   1       88.81       89.13      2.68 o 
   2   7   1      231.63      219.71      6.76 o 
   3   7   1       91.00       79.63      3.91 o 
   4   7   1       33.54       38.09      2.89 o 
   5   7   1      275.55      254.18      6.73 o 
   6   7   1       19.32       20.89      5.55 o 
   7   7   1       12.97       15.45      2.67 o 
   8   7   1       11.70       19.18      2.89 o 
 -13   8   1        2.54        7.73      3.38 o 
 -12   8   1        1.32        4.35      3.38 o 
 -11   8   1       24.27       21.24      3.86 o 
 -10   8   1      146.06      140.56      4.64 o 
  -9   8   1       26.46       25.67      2.32 o 
  -8   8   1       31.36       31.59      2.46 o 
  -7   8   1      329.02      311.92      4.79 o 
  -6   8   1      112.34      112.60      3.48 o 
  -5   8   1        0.39        0.62      1.16 o 
  -4   8   1      795.66      754.67      8.89 o 
  -3   8   1      487.92      522.36      6.85 o 
  -2   8   1     1053.20     1013.34     11.32 o 
  -1   8   1     1313.63     1285.95     13.82 o 
   0   8   1      254.18      271.38      5.81 o 
   1   8   1        3.55        0.60      1.96 o 
   2   8   1      162.52      141.46      4.94 o 
   3   8   1      122.77      106.07      4.40 o 
   4   8   1       42.44       34.66      3.02 o 
   5   8   1        0.16        0.48      2.66 o 
   6   8   1       67.53       62.17      4.05 o 
   7   8   1       14.81       13.53      2.54 o 
 -13   9   1        0.43        1.93      3.38 o 
 -12   9   1        0.98        0.97      2.90 o 
 -11   9   1        0.86        4.35      2.90 o 
 -10   9   1        1.10       -2.41      2.41 o 
  -9   9   1       55.09       59.78      2.29 o 
  -8   9   1        1.55        3.68      1.24 o 
  -7   9   1      157.27      141.49      4.28 o 
  -6   9   1      130.52      129.48      4.05 o 
  -5   9   1        0.41        0.06      1.24 o 
  -4   9   1      432.52      391.80      6.89 o 
  -3   9   1      125.25      126.43      3.32 o 
  -2   9   1        1.00       -1.10      2.13 o 
  -1   9   1      303.23      318.54      5.42 o 
   0   9   1       34.80       31.54      2.89 o 
   1   9   1      105.31      102.12      4.26 o 
   2   9   1        0.12        0.68      6.04 o 
   3   9   1        0.08        2.82      1.96 o 
   4   9   1        2.73        0.00      2.90 o 
   5   9   1       55.50       57.48      3.91 o 
   6   9   1       18.15       23.55      3.36 o 
 -13  10   1       20.21       26.55      4.83 o 
 -12  10   1        0.08        1.45      2.90 o 
 -11  10   1       91.93      101.39      7.24 o 
 -10  10   1        0.02       -0.48      2.41 o 
  -9  10   1        2.19        2.00      1.46 o 
  -8  10   1      222.31      227.31      9.41 o 
  -7  10   1       90.06       90.77      3.71 o 
  -6  10   1        1.25        1.18      1.51 o 
  -5  10   1      123.72      134.04     11.83 o 
  -4  10   1     1163.56     1111.41     14.22 o 
  -3  10   1      151.37      149.88      3.78 o 
  -2  10   1        7.52       11.91      2.35 o 
  -1  10   1      722.63      656.44     11.20 o 
   0  10   1       42.91       42.41      3.23 o 
   1  10   1      135.61      110.85      4.60 o 
   2  10   1        6.50        9.12      2.20 o 
   3  10   1       85.33       84.30      4.52 o 
   4  10   1        0.74        6.07      2.32 o 
   5  10   1       13.15       15.98      3.02 o 
 -12  11   1        0.05        1.45      3.38 o 
 -11  11   1       44.89       54.08      5.79 o 
 -10  11   1       81.67       84.01      6.28 o 
  -9  11   1       71.73       69.53      5.79 o 
  -8  11   1       21.04       18.12      2.32 o 
  -7  11   1        5.13        1.93      2.41 o 
  -6  11   1        3.14        4.10      1.71 o 
  -5  11   1      184.02      171.11      5.09 o 
  -4  11   1        4.05        2.66      1.71 o 
  -3  11   1      732.61      748.92      9.92 o 
  -2  11   1        0.66       -1.36      2.41 o 
  -1  11   1       30.55       32.61      3.07 o 
   0  11   1       44.90       48.44      3.57 o 
   1  11   1        2.07        5.35      2.66 o 
   2  11   1        0.09       -0.07      2.20 o 
   3  11   1        2.13        5.31      2.39 o 
   4  11   1       28.81       31.84      3.71 o 
 -12  12   1        0.21        2.90      3.38 o 
 -11  12   1        0.76        1.93      2.90 o 
 -10  12   1        8.58        9.17      3.38 o 
  -9  12   1        8.66       12.55      3.38 o 
  -8  12   1       35.13       34.71      3.02 o 
  -7  12   1       23.57       23.89      3.14 o 
  -6  12   1        1.60        3.77      1.85 o 
  -5  12   1       11.25        7.48      2.05 o 
  -4  12   1        0.01        3.73      4.10 o 
  -3  12   1       74.52       71.09      4.01 o 
  -2  12   1      143.68      152.86      5.43 o 
  -1  12   1        1.82       -2.90      2.90 o 
   0  12   1      127.54      128.17      7.97 o 
   1  12   1       24.57       16.40      2.89 o 
   2  12   1       22.27       24.62      3.36 o 
   3  12   1        5.33        5.55      2.67 o 
 -11  13   1       10.55       11.10      3.86 o 
 -10  13   1       60.91       63.25      6.28 o 
  -9  13   1       19.81       17.38      3.86 o 
  -8  13   1        0.00        3.38      2.90 o 
  -7  13   1       83.40       79.21      4.05 o 
  -6  13   1       11.27       11.15      2.20 o 
  -5  13   1       45.04       44.17      4.59 o 
  -4  13   1        6.91        9.17      2.20 o 
  -3  13   1      107.49      107.18      6.28 o 
  -2  13   1        0.86        0.85      2.20 o 
  -1  13   1       10.03       11.57      2.90 o 
   0  13   1        4.65        5.92      2.54 o 
   1  13   1       28.88       40.25      3.91 o 
 -10  14   1       12.36       15.45      3.86 o 
  -9  14   1       48.15       43.94      5.31 o 
  -8  14   1       35.46       42.49      5.31 o 
  -7  14   1       24.97       24.14      4.35 o 
  -6  14   1       50.24       46.03      3.57 o 
  -5  14   1       83.89       90.80      4.60 o 
  -4  14   1        7.99        4.35      3.38 o 
  -3  14   1        5.27       -0.97      3.38 o 
  -2  14   1      277.69      296.93     11.10 o 
  -1  14   1        1.74        8.49      4.83 o 
  -8  15   1        0.36        2.41      3.38 o 
  -7  15   1       21.77       22.69      4.35 o 
  -6  15   1        1.90        1.45      2.90 o 
  -5  15   1        0.03       -1.45      3.38 o 
  -4  15   1        0.65        0.97      3.38 o 
   3 -15   2        4.06        3.38      3.86 o 
   4 -15   2        2.41        0.85      2.20 o 
   5 -15   2       45.26       48.90      7.24 o 
   6 -15   2        2.30       -0.72      3.14 o 
   7 -15   2        6.06        3.14      2.39 o 
   8 -15   2       35.45       33.73      3.57 o 
   0 -14   2        2.72        5.09      3.86 o 
   1 -14   2       28.27       29.79      3.41 o 
   2 -14   2       81.04       82.08      6.76 o 
   3 -14   2       30.17       27.33      3.07 o 
   4 -14   2       65.58       54.58      3.76 o 
   5 -14   2        0.20        0.40      1.85 o 
   6 -14   2       49.93       48.00      4.10 o 
   7 -14   2        2.37        3.19      2.41 o 
   8 -14   2        1.55        3.14      2.05 o 
   9 -14   2       16.35       15.34      2.54 o 
  10 -14   2        1.19        1.34      2.20 o 
  -2 -13   2       13.74       22.70      3.23 o 
  -1 -13   2        7.05        4.18      2.54 o 
   0 -13   2       41.17       43.71      3.76 o 
   1 -13   2       59.25       68.47      4.26 o 
   2 -13   2        5.67        4.47      1.96 o 
   3 -13   2       13.18       13.79      2.39 o 
   4 -13   2       97.66      100.49      5.55 o 
   5 -13   2        5.85        1.93      1.71 o 
   6 -13   2        9.44        5.79      2.05 o 
   7 -13   2      240.81      228.67      7.48 o 
   8 -13   2        0.01       -0.83      3.86 o 
   9 -13   2        3.12        5.55      2.05 o 
  10 -13   2        0.02       -1.85      1.85 o 
  11 -13   2       13.70       17.55      4.83 o 
  -3 -12   2        7.76       12.46      3.62 o 
  -2 -12   2        7.46       12.55      2.54 o 
  -1 -12   2      192.34      194.45      6.31 o 
   0 -12   2      143.30      122.76      5.12 o 
   1 -12   2        3.80        5.55      2.66 o 
   2 -12   2      142.57      169.97      4.77 o 
   3 -12   2        7.10        9.32      2.05 o 
   4 -12   2       19.44       15.74      2.66 o 
   5 -12   2      296.04      290.15     12.79 o 
   6 -12   2      157.38      132.79      9.90 o 
   7 -12   2        2.79        6.32      2.17 o 
   8 -12   2       76.03       72.04      3.91 o 
   9 -12   2       41.94       40.29      4.59 o 
  10 -12   2       10.24       12.58      3.08 o 
  11 -12   2        0.69        2.11      1.52 o 
  12 -12   2       22.08       27.39      2.25 o 
  -4 -11   2        5.12        5.73      4.59 o 
  -3 -11   2       15.92       11.49      3.14 o 
  -2 -11   2       35.20       38.40      3.41 o 
  -1 -11   2       18.52       16.26      2.66 o 
   0 -11   2      218.14      213.16      6.15 o 
   1 -11   2       25.46       27.58      2.63 o 
   2 -11   2        3.29        1.45      1.39 o 
   3 -11   2      234.79      218.58      4.64 o 
   4 -11   2       92.64       99.31      3.91 o 
   5 -11   2      272.73      256.53      6.12 o 
   6 -11   2       22.73       19.25      2.20 o 
   7 -11   2      152.36      150.07      4.87 o 
   8 -11   2      203.83      196.22      5.56 o 
   9 -11   2        3.22        6.14      1.47 o 
  10 -11   2      101.39       89.24      6.13 o 
  11 -11   2        0.03        0.78      1.28 o 
  12 -11   2       52.88       61.02      2.82 o 
  -6 -10   2       25.27       25.21      3.36 o 
  -5 -10   2        1.01        0.56      2.20 o 
  -4 -10   2       15.03       16.77      2.89 o 
  -3 -10   2        1.50       -0.24      2.17 o 
  -2 -10   2       36.19       35.33      4.35 o 
  -1 -10   2      104.51      113.55      4.60 o 
   0 -10   2      136.59      138.35      3.88 o 
   1 -10   2      341.59      322.59      5.66 o 
   2 -10   2        0.52        1.49      1.28 o 
   3 -10   2      164.64      151.10      3.87 o 
   4 -10   2       17.31       16.47      2.05 o 
   5 -10   2      698.81      715.49     11.40 o 
   6 -10   2       61.41       63.04      4.35 o 
   7 -10   2      436.66      439.56      6.43 o 
   8 -10   2       73.11       77.35      2.58 o 
   9 -10   2       18.12       15.68      1.75 o 
  10 -10   2       17.24       19.80      3.38 o 
  11 -10   2        0.18        0.75      1.51 o 
  12 -10   2       38.15       31.17      2.90 o 
  13 -10   2       57.73       62.26      4.83 o 
  -7  -9   2       71.42       83.08      4.74 o 
  -6  -9   2        0.05        2.97      2.20 o 
  -5  -9   2        4.62        1.97      2.66 o 
  -4  -9   2        7.09        5.31      3.14 o 
  -3  -9   2        7.37        8.14      3.38 o 
  -2  -9   2       21.71       17.08      2.54 o 
  -1  -9   2      208.47      208.66      4.39 o 
   0  -9   2       96.27      104.83      3.40 o 
   1  -9   2      144.65      130.19      3.32 o 
   2  -9   2       22.39       26.22      1.97 o 
   3  -9   2        0.02       -0.97      0.99 o 
   4  -9   2       22.69       17.31      1.71 o 
   5  -9   2       37.91       35.60      2.32 o 
   6  -9   2     1070.54     1051.15     11.35 o 
   7  -9   2        6.51        7.32      1.38 o 
   8  -9   2        3.48       -0.32      1.12 o 
   9  -9   2      141.89      117.60      4.05 o 
  10  -9   2       10.03        8.60      1.85 o 
  11  -9   2       12.32        9.71      1.96 o 
  12  -9   2       22.08       21.94      2.66 o 
  13  -9   2       34.01       44.94      3.36 o 
  -8  -8   2       15.59       14.72      2.89 o 
  -7  -8   2        8.13       11.47      2.54 o 
  -6  -8   2      130.22      144.53      6.28 o 
  -5  -8   2        3.26        3.38      2.05 o 
  -4  -8   2       51.63       42.61      3.23 o 
  -3  -8   2       78.55       82.44      3.91 o 
  -2  -8   2       71.01       64.09      2.62 o 
  -1  -8   2      421.41      370.45      5.92 o 
   0  -8   2       24.14       28.40      1.92 o 
   1  -8   2      998.12     1015.85     12.17 o 
   2  -8   2      472.94      459.05      6.22 o 
   3  -8   2       22.06       19.25      1.39 o 
   4  -8   2       31.04       36.42      1.75 o 
   5  -8   2        0.91       -0.19      0.87 o 
   6  -8   2        3.93        4.45      1.04 o 
   7  -8   2      955.10      912.90     13.26 o 
   8  -8   2      118.59      113.12      4.83 o 
   9  -8   2        0.04        0.72      2.90 o 
  10  -8   2       30.40       32.77      2.54 o 
  11  -8   2        0.60       -0.11      1.51 o 
  12  -8   2        6.80        5.31      1.85 o 
  13  -8   2        8.95       12.55      3.38 o 
  -8  -7   2       29.21       27.86      3.23 o 
  -7  -7   2        3.09        1.89      1.85 o 
  -6  -7   2        0.02        3.25      1.85 o 
  -5  -7   2       82.61       89.97      4.05 o 
  -4  -7   2        0.01       -0.97      2.90 o 
  -3  -7   2      313.98      313.47      5.39 o 
  -2  -7   2        1.69        1.23      1.66 o 
  -1  -7   2     1486.01     1501.99     15.69 o 
   0  -7   2       17.11       21.37      1.47 o 
   1  -7   2        1.42        1.29      0.84 o 
   2  -7   2      917.95      894.58      9.83 o 
   3  -7   2     1020.84     1070.81     11.31 o 
   4  -7   2      800.42      745.21      6.94 o 
   5  -7   2      443.66      412.47      5.39 o 
   6  -7   2     1160.56     1124.14     14.98 o 
   7  -7   2      124.04      114.26      3.71 o 
   8  -7   2      220.81      224.77      5.43 o 
   9  -7   2      644.24      604.82     10.03 o 
  10  -7   2        0.06        0.72      1.37 o 
  11  -7   2       32.66       32.54      2.67 o 
  12  -7   2        1.69        2.41      2.41 o 
  13  -7   2      108.97      111.53      6.28 o 
  -9  -6   2       83.72       94.39      6.52 o 
  -8  -6   2       38.52       36.51      6.04 o 
  -7  -6   2       83.26       79.48      9.90 o 
  -6  -6   2      112.68      122.86      4.60 o 
  -5  -6   2       49.53       50.07      3.23 o 
  -4  -6   2      773.44      756.89      9.52 o 
  -3  -6   2       61.28       59.22      2.77 o 
  -2  -6   2     1020.73     1002.31     12.17 o 
  -1  -6   2      111.39       83.64      2.48 o 
   0  -6   2      115.97      152.98      3.04 o 
   1  -6   2     3025.05     3352.89     30.92 o 
   2  -6   2      223.59      290.71      4.45 o 
   3  -6   2     2264.19     2438.35     22.83 o 
   4  -6   2      834.64      856.04      7.47 o 
   5  -6   2      745.42      726.75     10.38 o 
   6  -6   2     1170.73     1201.24     15.66 o 
   7  -6   2      445.39      407.83      7.15 o 
   8  -6   2       14.02       14.97      1.85 o 
   9  -6   2        6.93        3.97      1.51 o 
  10  -6   2       42.58       41.89      2.67 o 
  11  -6   2       13.36       13.16      2.90 o 
  12  -6   2       56.37       57.94      4.83 o 
  13  -6   2        2.04        0.00      2.41 o 
 -10  -5   2        2.58        8.32      2.20 o 
  -9  -5   2       60.49       63.19      5.31 o 
  -8  -5   2      105.55      112.34     10.38 o 
  -7  -5   2        0.61        1.21      1.71 o 
  -6  -5   2       27.90       28.08      3.86 o 
  -5  -5   2      472.81      455.44      8.66 o 
  -4  -5   2       51.79       53.01      2.27 o 
  -3  -5   2      895.74      894.01     10.19 o 
  -2  -5   2       97.96      108.23      2.56 o 
  -1  -5   2      408.87      402.87      5.38 o 
   0  -5   2      603.47      590.80      6.87 o 
   1  -5   2      257.75      287.28      3.99 o 
   2  -5   2      177.31      157.10      2.59 o 
   3  -5   2     1205.75     1202.18     16.61 o 
   4  -5   2      414.61      407.28      4.82 o 
   5  -5   2       78.20       63.06      2.32 o 
   6  -5   2      175.26      189.59      4.26 o 
   7  -5   2       21.64       26.48      1.85 o 
   8  -5   2      537.45      550.63      8.86 o 
   9  -5   2      263.95      241.94      5.63 o 
  10  -5   2       42.91       37.58      4.35 o 
  11  -5   2       29.18       28.97      3.38 o 
  12  -5   2       29.62       27.52      3.86 o 
  13  -5   2       24.05       22.21      3.86 o 
 -10  -4   2        0.00       -1.01      1.85 o 
  -9  -4   2       93.74       85.21      4.10 o 
  -8  -4   2        9.48        8.15      1.85 o 
  -7  -4   2      373.49      389.94      8.45 o 
  -6  -4   2      242.33      225.31      5.63 o 
  -5  -4   2        8.97        9.94      1.34 o 
  -4  -4   2       28.84       32.89      1.75 o 
  -3  -4   2       43.70       41.91      1.70 o 
  -2  -4   2       50.98       62.33      2.29 o 
  -1  -4   2      920.70      931.83      9.75 o 
   0  -4   2      190.92      147.55      2.59 o 
   1  -4   2      354.35      353.32      4.27 o 
   2  -4   2      434.66      476.82      4.75 o 
   3  -4   2      293.11      290.85      4.28 o 
   4  -4   2        2.27        1.21      0.68 o 
   5  -4   2      532.67      491.30      7.33 o 
   6  -4   2     2577.56     2664.85     30.70 o 
   7  -4   2       34.60       30.65      2.41 o 
   8  -4   2      191.98      190.75      4.60 o 
   9  -4   2      135.03      151.02      4.26 o 
  10  -4   2        8.05        8.21      2.41 o 
  11  -4   2       57.66       50.70      4.35 o 
  12  -4   2       50.44       46.35      4.35 o 
  13  -4   2       82.00       65.18      5.31 o 
 -11  -3   2       12.25       13.52      2.90 o 
 -10  -3   2        3.43        6.76      2.05 o 
  -9  -3   2        8.26       10.39      2.05 o 
  -8  -3   2       10.51       10.66      1.71 o 
  -7  -3   2        0.20        1.29      1.51 o 
  -6  -3   2      772.12      795.81      9.55 o 
  -5  -3   2       73.43       71.91      6.02 o 
  -4  -3   2       86.32       98.08      2.48 o 
  -3  -3   2      946.41     1021.21     12.80 o 
  -2  -3   2     1860.40     1909.65     18.02 o 
  -1  -3   2      761.94      775.19      8.07 o 
   0  -3   2     1389.74     1365.76     12.99 o 
   1  -3   2     6292.79     6590.75     83.56 o 
   2  -3   2      205.53      260.29      3.04 o 
   3  -3   2     1439.40     1658.64     18.93 o 
   4  -3   2       17.12       17.04      2.90 o 
   5  -3   2     2971.47     2953.30     26.84 o 
   6  -3   2     1635.53     1616.90     15.59 o 
   7  -3   2       80.26       75.59      2.89 o 
   8  -3   2      774.53      800.22     11.43 o 
   9  -3   2        0.20        1.93      1.93 o 
  10  -3   2      174.73      186.37      7.24 o 
  11  -3   2       77.94       75.32      5.31 o 
  12  -3   2        6.84        3.86      2.90 o 
  13  -3   2       54.04       57.94      5.31 o 
 -11  -2   2       58.17       56.97      4.83 o 
 -10  -2   2       38.78       51.66      4.35 o 
  -9  -2   2      161.50      151.75      4.74 o 
  -8  -2   2        1.51        4.61      1.51 o 
  -7  -2   2      584.99      583.16      7.80 o 
  -6  -2   2        7.50        4.62      1.19 o 
  -5  -2   2     1114.39     1211.04     12.72 o 
  -4  -2   2       56.31       68.21      2.03 o 
  -3  -2   2       70.30       59.10      3.38 o 
  -2  -2   2      221.67      177.19      3.07 o 
  -1  -2   2       18.81       25.68      2.30 o 
   0  -2   2    11259.50    11491.58    125.04 o 
   1  -2   2     7161.90     7434.26     94.15 o 
   2  -2   2    28363.63    28185.42    248.33 o 
   3  -2   2     2448.39     2679.22     24.14 o 
   4  -2   2      132.27      132.13      2.12 o 
   5  -2   2      129.21      140.93      3.86 o 
   6  -2   2     1638.29     1617.84     15.70 o 
   7  -2   2       30.80       24.61      3.38 o 
   8  -2   2      113.79      110.56      5.07 o 
   9  -2   2      180.96      186.85      6.76 o 
  10  -2   2        0.17       -0.48      1.93 o 
  11  -2   2       30.03       29.45      3.86 o 
  12  -2   2        0.40        0.97      2.41 o 
  13  -2   2       18.40       19.80      3.86 o 
 -12  -1   2        0.23       -0.97      2.41 o 
 -11  -1   2        0.01        2.41      2.41 o 
 -10  -1   2       87.77       98.49      5.31 o 
  -9  -1   2      177.07      195.74      5.28 o 
  -8  -1   2       68.49       68.27      2.66 o 
  -7  -1   2        8.37       12.74      1.34 o 
  -6  -1   2      186.08      140.21      3.04 o 
  -5  -1   2     1187.60     1264.96     12.91 o 
  -4  -1   2      781.50      878.02      9.28 o 
  -3  -1   2      220.86      210.40      2.96 o 
  -2  -1   2       13.33       19.81      1.59 o 
  -1  -1   2    10352.89    10640.32    126.56 o 
   0  -1   2     3580.53     3891.16     29.43 o 
   1  -1   2       10.86       13.48      1.70 o 
   2  -1   2     1397.21     1358.26     12.54 o 
   3  -1   2    12760.91    13919.66    123.61 o 
   4  -1   2       21.12       23.42      1.12 o 
   5  -1   2       48.15       47.23      1.73 o 
   6  -1   2      372.09      397.42      5.20 o 
   7  -1   2      555.18      530.93      6.59 o 
   8  -1   2       84.71       78.22      4.35 o 
   9  -1   2       54.17       42.97      3.86 o 
  10  -1   2       36.21       41.04      3.86 o 
  11  -1   2       20.40       26.55      3.86 o 
  12  -1   2       11.44        4.35      2.41 o 
 -12   0   2        3.24        4.35      2.41 o 
 -11   0   2       87.14       95.11      5.79 o 
 -10   0   2        5.96        1.93      2.41 o 
  -9   0   2        2.20        1.45      1.93 o 
  -8   0   2      375.31      407.77      6.01 o 
  -7   0   2       89.27       80.99      2.48 o 
  -6   0   2      533.43      511.63      6.48 o 
  -5   0   2     1302.49     1392.57     13.73 o 
  -4   0   2       28.74       22.58      1.68 o 
  -3   0   2     1449.05     1561.20     14.65 o 
  -2   0   2     1562.92     1678.06     15.40 o 
  -1   0   2     2468.91     2660.33     29.53 o 
   0   0   2      871.78      958.40     16.66 o 
   1   0   2     4543.98     4826.33     51.89 o 
   2   0   2    49555.16    44000.57   5956.71 o 
   3   0   2      812.32      859.01      9.77 o 
   4   0   2        3.22        5.05      0.62 o 
   5   0   2      388.54      407.97      5.17 o 
   6   0   2      369.18      344.91      4.67 o 
   7   0   2        2.19        1.57      1.45 o 
   8   0   2      754.59      731.29     11.09 o 
   9   0   2      214.39      216.30      7.73 o 
  10   0   2      120.74      112.50      5.79 o 
  11   0   2        0.31       -0.48      2.41 o 
  12   0   2        2.37        8.69      2.90 o 
 -12   1   2        3.59        2.41      2.41 o 
 -11   1   2        0.08        1.45      1.93 o 
 -10   1   2        0.05       -0.97      1.45 o 
  -9   1   2       21.73       21.88      2.32 o 
  -8   1   2       20.65       17.99      2.65 o 
  -7   1   2      335.71      359.32      5.14 o 
  -6   1   2       80.93       71.55      1.96 o 
  -5   1   2       15.89       14.62      1.33 o 
  -4   1   2     2334.37     2513.01     23.00 o 
  -3   1   2       68.00       55.07      1.34 o 
  -2   1   2      124.75      100.29      2.20 o 
  -1   1   2     2737.35     3041.01     33.63 o 
   0   1   2     3967.38     4352.13     38.64 o 
   1   1   2     1475.83     1653.37     18.43 o 
   2   1   2      284.98      242.15      3.91 o 
   3   1   2      363.48      266.82     13.28 o 
   4   1   2      272.69      256.52      4.36 o 
   5   1   2      223.27      222.26      3.38 o 
   6   1   2       16.15       14.00      1.61 o 
   7   1   2      583.90      570.66      9.54 o 
   8   1   2       67.90       68.36      7.73 o 
   9   1   2       77.51       83.04      4.83 o 
  10   1   2       47.81       49.73      4.35 o 
  11   1   2        1.93        3.86      2.90 o 
  12   1   2       29.61       28.49      4.35 o 
 -11   2   2        0.02        0.97      1.93 o 
 -10   2   2       44.57       53.12      3.02 o 
  -9   2   2      378.74      380.00     10.38 o 
  -8   2   2      751.96      731.77     10.86 o 
  -7   2   2      514.37      511.22      6.45 o 
  -6   2   2       40.72       46.31      1.59 o 
  -5   2   2        3.08        0.83      0.42 o 
  -4   2   2     1943.83     2154.62     19.84 o 
  -3   2   2      124.88      126.26      1.96 o 
  -2   2   2     1115.28     1070.67      8.23 o 
  -1   2   2      524.72      579.26      5.81 o 
   0   2   2    10850.62    11344.29    100.49 o 
   1   2   2     2242.45     2282.71     25.42 o 
   2   2   2      580.62      586.74      7.97 o 
   3   2   2      701.28      679.55     10.38 o 
   4   2   2      111.51       99.94      3.02 o 
   5   2   2      169.14      156.67      4.18 o 
   6   2   2      873.04      865.32     12.58 o 
   7   2   2      141.80      138.67      4.40 o 
   8   2   2      102.98      105.72      4.05 o 
   9   2   2        0.36        0.19      1.61 o 
  10   2   2        1.19        0.97      2.41 o 
  11   2   2        0.27       -1.45      2.41 o 
 -11   3   2      133.48      139.30      4.83 o 
 -10   3   2      161.09      169.44      5.79 o 
  -9   3   2      112.83      126.17      3.93 o 
  -8   3   2       25.50       33.31      2.41 o 
  -7   3   2     1130.21     1103.80     11.63 o 
  -6   3   2      405.90      426.85      5.38 o 
  -5   3   2      281.50      269.26      3.62 o 
  -4   3   2      274.28      250.61      3.76 o 
  -3   3   2      535.28      623.15      6.43 o 
  -2   3   2      617.47      621.54      7.49 o 
  -1   3   2      792.05      829.45      8.16 o 
   0   3   2       36.66       28.02      1.28 o 
   1   3   2     1102.63     1021.31     10.11 o 
   2   3   2      106.67      100.76      3.38 o 
   3   3   2     3058.71     3158.45     35.80 o 
   4   3   2      115.37      113.97      6.28 o 
   5   3   2       15.83       12.10      1.96 o 
   6   3   2      441.53      416.59      7.97 o 
   7   3   2       86.38       83.36      3.71 o 
   8   3   2       95.62       96.96      4.18 o 
   9   3   2      148.57      159.91      9.41 o 
  10   3   2        5.06        4.35      2.90 o 
  11   3   2       28.17       38.63      4.83 o 
 -11   4   2        0.24       -2.90      2.90 o 
 -10   4   2       30.10       36.96      2.67 o 
  -9   4   2      231.79      210.07      9.66 o 
  -8   4   2       21.50       20.25      1.69 o 
  -7   4   2       12.96       17.10      1.61 o 
  -6   4   2     2097.98     1978.52     18.88 o 
  -5   4   2       99.00      126.46      2.61 o 
  -4   4   2     3573.07     3973.60     35.53 o 
  -3   4   2       88.77      115.02      1.96 o 
  -2   4   2      521.10      584.79      6.29 o 
  -1   4   2      160.35      159.82      2.59 o 
   0   4   2       21.75       13.33      0.90 o 
   1   4   2     1458.06     1492.28     14.46 o 
   2   4   2     2219.95     2259.49     22.10 o 
   3   4   2      126.66      127.70      3.71 o 
   4   4   2     1125.17     1061.97     14.63 o 
   5   4   2      318.41      282.74      7.97 o 
   6   4   2      150.84      149.04      9.41 o 
   7   4   2      234.00      233.61      6.25 o 
   8   4   2      160.66      177.35      5.56 o 
   9   4   2       10.12       10.88      2.32 o 
  10   4   2        9.24       14.00      3.38 o 
 -12   5   2       78.30       82.08      6.28 o 
 -11   5   2      180.28      186.37      8.69 o 
 -10   5   2      114.16      109.73      3.83 o 
  -9   5   2        0.19       -1.13      1.30 o 
  -8   5   2       18.33       19.04      1.73 o 
  -7   5   2      263.22      279.13      5.44 o 
  -6   5   2        0.74       -0.90      0.90 o 
  -5   5   2     3454.28     3632.51     49.54 o 
  -4   5   2       11.01        8.36      0.59 o 
  -3   5   2        0.08        1.79      0.70 o 
  -2   5   2       25.46       21.26      1.36 o 
  -1   5   2      430.18      435.25      5.36 o 
   0   5   2      719.34      836.18      8.97 o 
   1   5   2     1455.83     1361.23     13.62 o 
   2   5   2      634.48      616.19      9.49 o 
   3   5   2       73.98       68.54      3.48 o 
   4   5   2      103.68       91.90      5.07 o 
   5   5   2       47.28       50.57      3.38 o 
   6   5   2      303.73      288.31      6.94 o 
   7   5   2      410.77      374.18     11.10 o 
   8   5   2        2.63        4.67      1.96 o 
   9   5   2       23.55       36.36      7.97 o 
 -13   6   2       33.55       35.25      4.83 o 
 -12   6   2       16.79        9.17      3.38 o 
 -11   6   2       39.68       32.83      4.35 o 
 -10   6   2      141.18      135.67      7.24 o 
  -9   6   2      179.73      168.47      4.64 o 
  -8   6   2      788.30      767.04     11.25 o 
  -7   6   2       20.18       25.45      5.31 o 
  -6   6   2      888.74      850.72     18.35 o 
  -5   6   2       51.02       60.31      1.52 o 
  -4   6   2      123.02      167.94      3.10 o 
  -3   6   2      110.12      102.37      2.40 o 
  -2   6   2      299.60      341.30      5.11 o 
  -1   6   2      366.74      352.30      4.97 o 
   0   6   2       69.79       92.08      2.38 o 
   1   6   2      654.58      702.73      8.71 o 
   2   6   2     1523.14     1475.74     19.23 o 
   3   6   2       17.62       22.96      2.66 o 
   4   6   2       42.03       46.31      3.12 o 
   5   6   2       99.18       97.16     10.86 o 
   6   6   2        0.24       -0.29      1.61 o 
   7   6   2       18.53       19.92      2.54 o 
   8   6   2        3.76       10.81      2.32 o 
   9   6   2       18.16       25.53      3.62 o 
 -13   7   2        7.57        9.66      3.86 o 
 -12   7   2       66.52       74.35      6.28 o 
 -11   7   2       52.69       53.11      5.31 o 
 -10   7   2       20.87       25.59      4.35 o 
  -9   7   2      152.77      140.58      4.28 o 
  -8   7   2      179.57      174.82      4.64 o 
  -7   7   2      310.41      294.11      4.26 o 
  -6   7   2       28.65       32.20      1.56 o 
  -5   7   2     1404.00     1451.22     14.63 o 
  -4   7   2        4.17        8.84      1.51 o 
  -3   7   2      318.45      324.30      4.81 o 
  -2   7   2      317.19      331.39      5.00 o 
  -1   7   2      361.49      316.07      4.86 o 
   0   7   2      507.02      496.79      6.61 o 
   1   7   2       17.34       18.68      2.66 o 
   2   7   2      387.51      366.96      8.45 o 
   3   7   2      257.48      241.14      6.25 o 
   4   7   2       32.51       31.00      2.67 o 
   5   7   2        0.71        3.34      4.10 o 
   6   7   2        1.02        2.86      1.96 o 
   7   7   2       53.84       52.14      3.71 o 
   8   7   2       16.81       23.54      2.89 o 
 -13   8   2        1.49        1.93      3.38 o 
 -12   8   2       35.69       40.07      5.31 o 
 -11   8   2        2.52        1.93      2.90 o 
 -10   8   2      119.93      112.50      6.76 o 
  -9   8   2       76.18       66.15      5.79 o 
  -8   8   2       57.16       59.68      2.35 o 
  -7   8   2       84.13       84.52      2.29 o 
  -6   8   2      173.37      148.92      3.93 o 
  -5   8   2       60.81       58.62      2.34 o 
  -4   8   2      973.33     1017.28     11.21 o 
  -3   8   2      185.28      176.52      3.60 o 
  -2   8   2       70.53       61.55      2.54 o 
  -1   8   2      559.89      566.44      7.50 o 
   0   8   2       64.54       67.30      3.71 o 
   1   8   2      128.92      126.65      4.52 o 
   2   8   2      204.03      186.25      6.28 o 
   3   8   2       98.42       96.82      4.18 o 
   4   8   2      259.81      225.99      6.49 o 
   5   8   2       36.30       33.21      4.59 o 
   6   8   2        0.25       -1.85      1.85 o 
   7   8   2        9.56       14.69      2.77 o 
 -13   9   2       56.03       63.73      6.28 o 
 -12   9   2       94.61      101.39      7.24 o 
 -11   9   2      103.26      105.74      6.76 o 
 -10   9   2        0.28       -0.48      2.90 o 
  -9   9   2        3.27        1.93      2.90 o 
  -8   9   2      269.51      275.61      4.50 o 
  -7   9   2      149.66      154.67      6.28 o 
  -6   9   2      941.21      917.01     25.59 o 
  -5   9   2       32.78       38.90      2.54 o 
  -4   9   2      433.35      419.93      6.29 o 
  -3   9   2      383.77      396.06      6.52 o 
  -2   9   2        8.51       13.57      1.67 o 
  -1   9   2       55.30       65.28      2.62 o 
   0   9   2      373.29      367.05      7.83 o 
   1   9   2      204.44      175.45      5.56 o 
   2   9   2        3.29        6.54      2.20 o 
   3   9   2        1.61       -0.60      1.96 o 
   4   9   2      125.57      130.83      5.22 o 
   5   9   2        5.94       10.73      2.67 o 
   6   9   2       61.08       73.34      4.52 o 
 -13  10   2        3.07        7.73      3.86 o 
 -12  10   2       16.87       23.66      4.83 o 
 -11  10   2       62.84       77.25      6.28 o 
 -10  10   2        1.88        0.97      2.90 o 
  -9  10   2        4.75        8.21      3.38 o 
  -8  10   2      128.32      113.94      6.76 o 
  -7  10   2       83.75       85.43      6.52 o 
  -6  10   2      318.32      299.42      7.00 o 
  -5  10   2        2.07        3.11      1.51 o 
  -4  10   2      981.40      993.16     11.69 o 
  -3  10   2      114.69      122.08      3.50 o 
  -2  10   2      124.94      126.82      3.67 o 
  -1  10   2        2.02        3.75      3.62 o 
   0  10   2       49.83       50.80      3.36 o 
   1  10   2       99.70      101.60      4.52 o 
   2  10   2        2.54        2.56      2.20 o 
   3  10   2       59.47       61.39      6.52 o 
   4  10   2       17.79       14.48      2.67 o 
   5  10   2        7.27        8.79      2.54 o 
 -12  11   2       18.94       38.14      5.31 o 
 -11  11   2        7.27        7.73      3.86 o 
 -10  11   2       18.49       18.35      4.35 o 
  -9  11   2       11.35       10.62      3.38 o 
  -8  11   2       28.58       25.59      4.35 o 
  -7  11   2       22.19       28.00      3.86 o 
  -6  11   2      290.13      304.31      6.80 o 
  -5  11   2      100.36       93.08      3.91 o 
  -4  11   2        7.23        5.07      1.71 o 
  -3  11   2      193.26      197.64     10.74 o 
  -2  11   2       85.95       84.57      4.40 o 
  -1  11   2       64.60       70.69      4.05 o 
   0  11   2        1.51       -0.37      2.20 o 
   1  11   2       73.61       66.49      4.05 o 
   2  11   2      134.67      152.64      9.41 o 
   3  11   2        1.52       -0.19      2.90 o 
   4  11   2       40.78       42.19      3.83 o 
 -12  12   2       31.45       43.45      5.79 o 
 -11  12   2       30.17       31.87      4.83 o 
 -10  12   2        8.99       15.45      3.86 o 
  -9  12   2        0.85       -2.41      2.90 o 
  -8  12   2        5.51        9.17      3.38 o 
  -7  12   2        0.52       -0.48      2.41 o 
  -6  12   2       57.57       59.98      3.62 o 
  -5  12   2      285.00      296.39      6.94 o 
  -4  12   2       13.27       11.35      2.05 o 
  -3  12   2        3.68        3.19      2.20 o 
  -2  12   2       18.36       18.05      2.89 o 
  -1  12   2        6.17        3.67      2.54 o 
   0  12   2       32.78       41.40      9.17 o 
   1  12   2       62.79       62.81      7.73 o 
   2  12   2        9.56       10.17      2.77 o 
   3  12   2       10.99       14.39      3.02 o 
 -11  13   2        2.67        5.79      3.86 o 
 -10  13   2       85.61       90.77      7.24 o 
  -9  13   2        6.34        4.83      3.38 o 
  -8  13   2       71.12       77.25      6.28 o 
  -7  13   2        6.52        1.93      2.90 o 
  -6  13   2       25.72       31.38      4.35 o 
  -5  13   2       74.07       76.53      4.10 o 
  -4  13   2      134.42      131.33      6.76 o 
  -3  13   2        0.35       -1.93      2.90 o 
  -2  13   2        5.08        2.69      4.83 o 
  -1  13   2        1.42        0.21      3.62 o 
   0  13   2        0.91        2.96      2.66 o 
   1  13   2        1.06        0.48      2.54 o 
  -9  14   2        8.42        8.69      3.38 o 
  -8  14   2        4.17        9.17      3.38 o 
  -7  14   2       89.37      106.22      7.24 o 
  -6  14   2       27.93       33.31      4.83 o 
  -4  14   2       10.04        8.21      3.38 o 
  -3  14   2        1.19        0.97      3.38 o 
  -2  14   2       31.00       28.49      4.83 o 
  -1  14   2       19.27       25.14      3.62 o 
  -7  15   2       43.84       47.80      5.79 o 
   3 -15   3       40.64       56.49      6.28 o 
   4 -15   3        6.94        6.98      5.31 o 
   5 -15   3        0.12       -1.45      5.31 o 
   6 -15   3       35.43       33.85      5.07 o 
   7 -15   3       37.02       37.82      6.04 o 
   8 -15   3       22.49       22.63      3.23 o 
   0 -14   3        0.23        3.77      2.54 o 
   1 -14   3       68.91       61.80      6.28 o 
   2 -14   3        8.60        9.66      3.86 o 
   3 -14   3        9.43       12.02      2.54 o 
   4 -14   3       90.75       88.38      4.44 o 
   5 -14   3       15.62       18.14      2.54 o 
   6 -14   3       10.40        9.49      2.39 o 
   7 -14   3        5.12       -0.24      2.05 o 
   8 -14   3       57.43       61.94      3.91 o 
   9 -14   3        9.74       12.75      2.54 o 
  10 -14   3        2.54        0.97      2.05 o 
  -2 -13   3       12.06       17.49      3.02 o 
  -1 -13   3        9.56       12.18      2.67 o 
   0 -13   3       20.96       24.05      3.38 o 
   1 -13   3        7.64        4.38      3.62 o 
   2 -13   3      114.08      110.90      4.60 o 
   3 -13   3       41.28       44.82      3.41 o 
   4 -13   3        4.96        4.10      2.05 o 
   5 -13   3        9.43        7.83      2.05 o 
   6 -13   3       29.22       31.45      2.89 o 
   7 -13   3        6.67        5.83      2.66 o 
   8 -13   3        3.70        1.71      2.41 o 
   9 -13   3       97.48      100.82      4.60 o 
  10 -13   3        6.41        8.13      2.20 o 
  11 -13   3        0.32        0.57      1.47 o 
  -3 -12   3       86.50      103.46      5.28 o 
  -2 -12   3        0.20        0.48      2.20 o 
  -1 -12   3       50.89       60.60      4.10 o 
   0 -12   3       67.80       70.29      6.04 o 
   1 -12   3        3.12        6.74      1.63 o 
   2 -12   3        2.07        0.12      1.51 o 
   3 -12   3       39.95       39.66      5.55 o 
   4 -12   3      202.70      196.24      5.63 o 
   5 -12   3      117.96      115.25      4.60 o 
   6 -12   3        8.35       12.16      2.20 o 
   7 -12   3        4.17        4.08      1.85 o 
   8 -12   3        9.72       12.78      4.35 o 
   9 -12   3        0.03       -2.17      2.17 o 
  10 -12   3       16.87       17.97      1.91 o 
  11 -12   3       18.47       20.58      2.32 o 
  12 -12   3        2.65        0.40      1.47 o 
  -4 -11   3       35.10       51.43      4.10 o 
  -3 -11   3       79.88       98.95      4.94 o 
  -2 -11   3      211.09      229.34      8.45 o 
  -1 -11   3        4.60        3.46      1.96 o 
   0 -11   3      135.24      153.70      4.25 o 
   1 -11   3        6.73        8.02      2.57 o 
   2 -11   3      255.98      248.67      7.29 o 
   3 -11   3       14.03       11.67      2.05 o 
   4 -11   3      159.69      147.05      4.78 o 
   5 -11   3      191.31      200.21      5.43 o 
   6 -11   3       65.07       61.24      3.41 o 
   7 -11   3       24.16       28.21      2.54 o 
   8 -11   3        1.50       -1.19      1.19 o 
   9 -11   3      383.26      357.18      6.02 o 
  10 -11   3       24.16       32.38      2.20 o 
  11 -11   3       46.66       50.88      2.66 o 
  12 -11   3       21.62       30.90      4.35 o 
  -6 -10   3        2.67        3.45      4.59 o 
  -5 -10   3        0.21        2.45      2.20 o 
  -4 -10   3       13.84        9.59      3.62 o 
  -3 -10   3       58.69       62.41      3.91 o 
  -2 -10   3       12.88       14.16      4.35 o 
  -1 -10   3        3.19        1.04      1.34 o 
   0 -10   3        7.87        4.88      1.47 o 
   1 -10   3      228.83      217.13      4.55 o 
   2 -10   3       22.07       19.87      1.67 o 
   3 -10   3      320.77      306.12      5.58 o 
   4 -10   3      327.80      317.93      6.80 o 
   5 -10   3      290.13      266.02      8.45 o 
   6 -10   3      111.35      110.16      4.05 o 
   7 -10   3       33.70       28.76      1.91 o 
   8 -10   3       99.21       89.96      2.91 o 
   9 -10   3       62.10       56.15      2.48 o 
  10 -10   3      157.01      142.53      4.87 o 
  11 -10   3       31.51       38.00      2.89 o 
  12 -10   3       13.45       14.88      2.20 o 
  13 -10   3       26.49       30.56      7.24 o 
  -7  -9   3        0.16        2.41      3.38 o 
  -6  -9   3        9.52       10.25      2.54 o 
  -5  -9   3       95.48       94.18      4.74 o 
  -4  -9   3        3.30        4.72      2.20 o 
  -3  -9   3        4.68        2.77      1.85 o 
  -2  -9   3     1110.22     1111.72     16.78 o 
  -1  -9   3        5.04        4.16      1.34 o 
   0  -9   3       74.65       64.35      3.79 o 
   1  -9   3      103.37       96.41      2.96 o 
   2  -9   3        1.22        1.77      1.12 o 
   3  -9   3        0.22       -0.22      1.19 o 
   4  -9   3       67.44       72.96      3.07 o 
   5  -9   3      331.43      349.37      6.94 o 
   6  -9   3        0.01       -0.70      0.90 o 
   7  -9   3       33.01       31.57      1.84 o 
   8  -9   3       14.23       17.86      3.38 o 
   9  -9   3        0.00       -1.03      1.24 o 
  10  -9   3        0.68       -1.16      1.16 o 
  11  -9   3      204.01      196.46      7.48 o 
  12  -9   3        0.29        0.80      3.62 o 
  13  -9   3        4.17        3.86      2.90 o 
  -7  -8   3        0.08        0.40      1.85 o 
  -6  -8   3        3.09        0.97      2.05 o 
  -5  -8   3        6.37        7.09      2.20 o 
  -4  -8   3      209.90      217.27      6.12 o 
  -3  -8   3        1.67        5.83      3.14 o 
  -2  -8   3       88.66       85.42      3.08 o 
  -1  -8   3      472.34      463.93      6.76 o 
   0  -8   3        4.48        9.52      1.28 o 
   1  -8   3       16.74       17.18      1.39 o 
   2  -8   3       33.65       30.18      1.67 o 
   3  -8   3      153.23      151.84      3.36 o 
   4  -8   3       85.72       86.06      3.16 o 
   5  -8   3      280.17      277.24      4.39 o 
   6  -8   3      329.56      346.02      5.11 o 
   7  -8   3        0.23       -0.12      1.24 o 
   8  -8   3      201.57      206.43      5.43 o 
   9  -8   3        8.56        9.10      1.85 o 
  10  -8   3       97.98       87.56      3.57 o 
  11  -8   3        0.54       -0.48      1.37 o 
  12  -8   3       23.17       26.45      2.54 o 
  13  -8   3        6.50        5.79      2.90 o 
  -8  -7   3       11.94       11.10      2.54 o 
  -7  -7   3       13.90       18.52      2.54 o 
  -6  -7   3        3.09        4.83      2.05 o 
  -5  -7   3       16.53       20.55      2.54 o 
  -4  -7   3       23.44       27.65      2.54 o 
  -3  -7   3      829.32      826.30     10.28 o 
  -2  -7   3      269.45      289.90      5.08 o 
  -1  -7   3      919.71      922.70     10.77 o 
   0  -7   3     1274.09     1265.59     13.55 o 
   1  -7   3      209.40      196.58      3.62 o 
   2  -7   3       13.22        9.84      1.12 o 
   3  -7   3      334.78      347.23      4.80 o 
   4  -7   3      459.11      466.45      4.90 o 
   5  -7   3      195.36      215.37      4.45 o 
   6  -7   3        1.74        0.72      1.21 o 
   7  -7   3      311.25      277.25      6.04 o 
   8  -7   3      154.81      150.16      4.40 o 
   9  -7   3      482.08      438.28      8.17 o 
  10  -7   3        0.37       -0.48      1.37 o 
  11  -7   3       99.90      100.25      4.10 o 
  12  -7   3        0.01        0.48      2.41 o 
  13  -7   3       14.17       12.55      3.38 o 
  -9  -6   3        7.58        8.50      2.39 o 
  -8  -6   3        0.95       -0.61      1.85 o 
  -7  -6   3        3.21        4.92      1.85 o 
  -6  -6   3      104.55       99.65      4.26 o 
  -5  -6   3      405.55      397.62      8.17 o 
  -4  -6   3      570.91      583.17      8.29 o 
  -3  -6   3      450.88      430.99      8.02 o 
  -2  -6   3      190.16      169.67      6.32 o 
  -1  -6   3       10.00        6.31      2.06 o 
   0  -6   3      153.88      166.63      3.15 o 
   1  -6   3      640.27      606.91      7.24 o 
   2  -6   3      871.73      855.35     11.10 o 
   3  -6   3      285.94      303.89      3.51 o 
   4  -6   3       16.91       21.47      0.92 o 
   5  -6   3     1099.80     1069.06     14.14 o 
   6  -6   3       59.94       45.55      2.66 o 
   7  -6   3       53.93       48.91      2.54 o 
   8  -6   3       39.46       35.04      3.86 o 
   9  -6   3      425.04      414.80     10.86 o 
  10  -6   3       32.21       35.96      2.90 o 
  11  -6   3        3.18       -0.97      1.93 o 
  12  -6   3      143.22      161.26      7.24 o 
  13  -6   3       16.97       15.93      3.38 o 
 -10  -5   3       82.39       90.93      4.52 o 
  -9  -5   3       11.62       14.91      2.54 o 
  -8  -5   3        3.43        0.58      1.61 o 
  -7  -5   3      100.82      104.26      4.26 o 
  -6  -5   3       10.64       12.97      4.59 o 
  -5  -5   3       37.02       26.89      2.31 o 
  -4  -5   3      213.71      191.73      3.95 o 
  -3  -5   3     6426.43     6499.13     60.65 o 
  -2  -5   3        1.16        1.86      1.27 o 
  -1  -5   3        3.72        6.42      2.41 o 
   0  -5   3     2365.17     2525.66     23.77 o 
   1  -5   3       17.80       16.46      1.13 o 
   2  -5   3      747.77      746.61      7.98 o 
   3  -5   3        0.40       -0.48      0.48 o 
   4  -5   3     1304.06     1252.93     12.32 o 
   5  -5   3      159.69      175.50      3.91 o 
   6  -5   3       87.79       81.95      2.89 o 
   7  -5   3      720.60      669.77     10.07 o 
   8  -5   3       74.13       76.04      3.07 o 
   9  -5   3        3.19        1.38      1.16 o 
  10  -5   3      176.01      172.85      6.76 o 
  11  -5   3       34.42       38.14      3.86 o 
  12  -5   3       26.22       20.76      3.38 o 
  13  -5   3      115.67      138.57      7.24 o 
 -10  -4   3        0.80        3.64      2.41 o 
  -9  -4   3      135.43      137.56      6.28 o 
  -8  -4   3       55.76       68.89      3.57 o 
  -7  -4   3        8.82       11.95      4.35 o 
  -6  -4   3       11.25        5.79      1.39 o 
  -5  -4   3      135.72      141.01      3.43 o 
  -4  -4   3       50.04       43.07      2.64 o 
  -3  -4   3        1.87        0.64      0.84 o 
  -2  -4   3      462.75      340.08      7.73 o 
  -1  -4   3      391.99      396.15      5.11 o 
   0  -4   3     1752.20     1908.23     18.02 o 
   1  -4   3     1321.33     1322.78     12.90 o 
   2  -4   3      446.26      391.70      5.20 o 
   3  -4   3        4.85        5.75      0.62 o 
   4  -4   3      483.95      481.96      5.39 o 
   5  -4   3      272.38      256.49      3.33 o 
   6  -4   3      115.39      120.65      3.23 o 
   7  -4   3      137.93      126.11      3.57 o 
   8  -4   3      193.57      184.48      4.44 o 
   9  -4   3       11.64       18.00      1.85 o 
  10  -4   3       20.67       22.69      2.90 o 
  11  -4   3       12.07        9.66      2.90 o 
  12  -4   3        2.06        0.97      2.41 o 
  13  -4   3        6.16       11.59      3.38 o 
 -11  -3   3        0.84        1.93      2.41 o 
 -10  -3   3        0.69        0.72      1.71 o 
  -9  -3   3      168.77      171.28      5.43 o 
  -8  -3   3       13.89       16.77      3.14 o 
  -7  -3   3       39.30       45.21      2.31 o 
  -6  -3   3      177.95      183.19      4.16 o 
  -5  -3   3      868.31      839.38      9.83 o 
  -4  -3   3        7.10        6.20      0.99 o 
  -3  -3   3      178.06      165.80      3.04 o 
  -2  -3   3      104.52      118.28      2.89 o 
  -1  -3   3     4109.67     4141.43     37.24 o 
   0  -3   3        6.52        4.20      0.56 o 
   1  -3   3     1689.91     1693.76     13.05 o 
   2  -3   3      260.78      281.30      3.50 o 
   3  -3   3     2066.91     1901.85     34.95 o 
   4  -3   3       53.31       49.53      1.34 o 
   5  -3   3      760.05      726.30     11.76 o 
   6  -3   3       21.40       28.18      1.39 o 
   7  -3   3      139.89      135.19      3.76 o 
   8  -3   3      299.53      275.52      5.63 o 
   9  -3   3       47.15       46.83      3.86 o 
  10  -3   3      182.57      173.33      7.24 o 
  11  -3   3      114.62      108.15      6.28 o 
  12  -3   3        1.63        2.41      2.41 o 
  13  -3   3       30.03       41.52      4.83 o 
 -11  -2   3        0.52        0.48      2.41 o 
 -10  -2   3        5.60        8.69      2.41 o 
  -9  -2   3      266.47      274.53      6.46 o 
  -8  -2   3       88.53       84.38      3.57 o 
  -7  -2   3       50.52       56.65      2.48 o 
  -6  -2   3       83.66       85.00      2.68 o 
  -5  -2   3      117.06      116.13      2.68 o 
  -4  -2   3      652.56      676.57      7.69 o 
  -3  -2   3      662.99      685.66      7.61 o 
  -2  -2   3      126.90       75.58      1.75 o 
  -1  -2   3      353.33      337.82      3.97 o 
   0  -2   3     1916.34     2073.59     19.03 o 
   1  -2   3     3561.03     3928.27     34.92 o 
   2  -2   3       15.15       13.36      1.06 o 
   3  -2   3      120.84      121.63      2.03 o 
   4  -2   3     3322.24     3317.78     32.12 o 
   5  -2   3      268.96      228.22      3.43 o 
   6  -2   3      141.50      136.99      2.68 o 
   7  -2   3      487.65      491.76      7.68 o 
   8  -2   3      179.29      170.43      6.28 o 
   9  -2   3       18.61       17.38      2.90 o 
  10  -2   3        2.49        0.97      1.93 o 
  11  -2   3      464.69      449.02     12.55 o 
  12  -2   3        6.93        7.73      2.90 o 
  13  -2   3        3.73        4.35      2.90 o 
 -11  -1   3      206.68      209.06      8.21 o 
 -10  -1   3       20.80       21.73      2.90 o 
  -9  -1   3       89.47       79.40      3.36 o 
  -8  -1   3      166.94      177.61      3.95 o 
  -7  -1   3       61.02       69.56      2.48 o 
  -6  -1   3        3.38        9.35      1.19 o 
  -5  -1   3      210.54      231.70      3.76 o 
  -4  -1   3     2694.51     2740.16     25.43 o 
  -3  -1   3     1407.69     1474.06     14.35 o 
  -2  -1   3      716.51      753.35      7.69 o 
  -1  -1   3    17180.89    16915.04    150.77 o 
   0  -1   3        4.25        3.38      0.35 o 
   1  -1   3     3616.59     3981.87     35.19 o 
   2  -1   3      368.25      431.28      4.64 o 
   3  -1   3      682.98      657.39      6.78 o 
   4  -1   3       54.37       64.10      1.63 o 
   5  -1   3      173.75      143.77      2.71 o 
   6  -1   3      401.53      405.07      5.37 o 
   7  -1   3       23.43       22.91      1.85 o 
   8  -1   3        2.59        2.41      1.93 o 
  10  -1   3        5.76        4.83      2.41 o 
  11  -1   3        0.15       -1.93      1.93 o 
  12  -1   3       54.83       58.42      5.31 o 
 -10   0   3      223.04      228.85      7.73 o 
  -9   0   3      157.42      159.53      3.73 o 
  -8   0   3      203.51      206.47      4.97 o 
  -7   0   3       27.76       26.92      1.63 o 
  -6   0   3       76.21       81.87      2.25 o 
  -5   0   3      707.61      811.36      8.89 o 
  -4   0   3      164.45      173.62      2.76 o 
  -3   0   3      439.21      362.28      4.36 o 
  -2   0   3      394.00      439.37      4.76 o 
  -1   0   3      514.06      556.55      7.33 o 
   0   0   3    21560.71    22421.05    224.45 o 
   1   0   3     4444.83     5100.72     44.86 o 
   2   0   3      200.53      259.38      3.04 o 
   3   0   3       66.44       76.88      1.45 o 
   4   0   3      373.07      326.29      4.53 o 
   5   0   3      432.17      418.07      5.11 o 
   6   0   3        5.04        5.34      1.24 o 
   7   0   3      465.10      455.67      8.02 o 
   8   0   3      122.62      119.74      5.79 o 
   9   0   3      114.37      130.84      6.28 o 
  10   0   3       15.50       10.62      2.90 o 
  11   0   3       44.16       33.31      4.35 o 
  12   0   3        0.84       -0.48      2.41 o 
 -10   1   3       16.64       16.58      3.38 o 
  -9   1   3       32.57       39.06      2.67 o 
  -8   1   3      178.07      185.03      3.73 o 
  -7   1   3       22.01       20.89      1.40 o 
  -6   1   3        0.95        1.81      1.28 o 
  -5   1   3      149.20      154.85      2.68 o 
  -4   1   3     1475.65     1460.14     14.05 o 
  -3   1   3     1080.20     1097.79     10.62 o 
  -2   1   3     3232.08     3234.35     36.18 o 
  -1   1   3     3757.75     3859.13     42.67 o 
   0   1   3     1809.44     1923.75     21.13 o 
   1   1   3      968.87      943.20      9.09 o 
   2   1   3      357.28      376.53     10.62 o 
   3   1   3      114.02      134.75      3.23 o 
   4   1   3       81.97       83.39      2.90 o 
   5   1   3      763.57      673.62      9.88 o 
   6   1   3       32.28       31.92      2.32 o 
   7   1   3        0.31       -0.54      1.24 o 
   8   1   3       42.40       36.56      2.54 o 
   9   1   3      156.82      139.05      6.76 o 
  10   1   3       33.12       37.18      4.35 o 
  11   1   3        0.31        0.00      2.41 o 
 -11   2   3       30.80       34.28      4.83 o 
 -10   2   3      446.86      444.67     13.52 o 
  -9   2   3       92.51      100.44      3.57 o 
  -8   2   3      155.44      159.22      3.38 o 
  -7   2   3      329.04      349.13      4.97 o 
  -6   2   3      238.91      255.25      3.78 o 
  -5   2   3       44.82       36.06      1.38 o 
  -4   2   3        1.99        0.66      0.53 o 
  -3   2   3     2383.78     2436.20     22.16 o 
  -2   2   3      718.72      731.37      9.38 o 
  -1   2   3      213.43      266.81      3.83 o 
   0   2   3     1437.04     1486.87     13.83 o 
   1   2   3      560.48      585.30      6.10 o 
   2   2   3      268.83      272.03      4.74 o 
   3   2   3       27.62       18.29      1.51 o 
   4   2   3        8.26        8.15      1.93 o 
   5   2   3       29.53       26.18      2.41 o 
   6   2   3      488.29      471.07      8.32 o 
   7   2   3       22.26       26.26      2.32 o 
   8   2   3        8.94        8.69      1.96 o 
   9   2   3       12.85        8.69      2.90 o 
  10   2   3       47.98       50.21      4.83 o 
  11   2   3       13.31       14.00      3.38 o 
 -11   3   3      130.62      140.02      7.73 o 
 -10   3   3       12.54       12.55      3.86 o 
  -9   3   3      192.68      178.49      4.73 o 
  -8   3   3      162.52      189.51      4.73 o 
  -7   3   3      226.08      241.06      4.36 o 
  -6   3   3       70.06       81.39      2.03 o 
  -5   3   3      275.97      263.94      6.76 o 
  -4   3   3      674.19      716.50      7.50 o 
  -3   3   3     1007.86     1000.29      8.08 o 
  -2   3   3     2556.45     2602.30     23.65 o 
  -1   3   3     2109.18     2248.78     20.60 o 
   0   3   3        0.66        0.54      0.62 o 
   1   3   3     3408.15     3590.77     32.41 o 
   2   3   3      179.62      198.84      4.05 o 
   3   3   3      150.85      165.24      4.18 o 
   4   3   3      242.50      216.37      7.00 o 
   5   3   3      263.04      279.55      6.03 o 
   6   3   3      232.85      216.86      5.56 o 
   7   3   3       57.48       49.24      3.23 o 
   8   3   3      127.85      142.76      5.09 o 
   9   3   3       11.41       12.59      2.66 o 
  10   3   3       11.28       13.04      3.38 o 
 -12   4   3        0.36        2.41      3.86 o 
 -11   4   3       61.06       58.42      5.79 o 
 -10   4   3       86.09       73.39      6.28 o 
  -9   4   3       19.37       14.48      3.86 o 
  -8   4   3     1405.87     1334.53     17.38 o 
  -7   4   3      135.59      135.11      3.57 o 
  -6   4   3      158.09      191.58      3.20 o 
  -5   4   3       35.10       28.80      1.27 o 
  -4   4   3      382.68      378.05      4.67 o 
  -3   4   3      725.47      809.48      8.37 o 
  -2   4   3      165.86      207.57      3.12 o 
  -1   4   3     2906.68     2872.95     26.27 o 
   0   4   3      530.05      585.97      6.66 o 
   1   4   3      171.42      184.18      3.13 o 
   2   4   3      283.67      261.58      8.21 o 
   3   4   3       68.92       65.27      3.62 o 
   4   4   3       93.74      100.52      5.55 o 
   5   4   3      439.96      463.99      8.66 o 
   6   4   3      215.46      207.56      5.56 o 
   7   4   3      141.25      135.42      4.87 o 
   8   4   3        6.93       10.20      2.32 o 
   9   4   3       10.64        8.07      2.32 o 
  10   4   3       53.60       56.01      5.31 o 
 -13   5   3      113.49      125.53      8.21 o 
 -12   5   3        3.34        3.86      3.38 o 
 -11   5   3       25.69       27.52      4.83 o 
 -10   5   3        0.80        4.83      3.38 o 
  -9   5   3      198.42      192.16      8.69 o 
  -8   5   3      457.16      445.64     13.04 o 
  -7   5   3      243.69      233.24      4.82 o 
  -6   5   3       10.92        9.78      0.97 o 
  -5   5   3      277.28      296.61      3.28 o 
  -4   5   3      248.18      226.58      3.30 o 
  -3   5   3      362.34      313.69      4.19 o 
  -2   5   3     1073.29     1126.97     11.49 o 
  -1   5   3       53.31       68.80      2.11 o 
   0   5   3     2712.69     2753.74     25.62 o 
   1   5   3      116.14      147.41      2.72 o 
   2   5   3      415.86      429.21      9.17 o 
   3   5   3      352.00      349.92      7.97 o 
   4   5   3     1005.39      951.74     14.09 o 
   5   5   3        0.05       -1.05      1.68 o 
   6   5   3       17.90       18.04      2.32 o 
   7   5   3       14.93       21.16      4.10 o 
   8   5   3       15.28       20.08      2.67 o 
   9   5   3       10.38       17.51      2.67 o 
 -13   6   3       29.66       34.76      5.31 o 
 -12   6   3        2.56        5.31      3.38 o 
 -11   6   3      165.45      162.71      8.69 o 
 -10   6   3       81.20       84.01      6.28 o 
  -9   6   3      250.95      238.03      9.66 o 
  -8   6   3      806.85      754.64     17.86 o 
  -7   6   3        7.21        7.51      1.30 o 
  -6   6   3       55.51       70.05      1.54 o 
  -5   6   3       74.77       83.44      2.12 o 
  -4   6   3      560.86      561.63      6.71 o 
  -3   6   3     1864.64     1929.82     18.54 o 
  -2   6   3        9.39       16.00      1.34 o 
  -1   6   3     1298.80     1265.12     12.98 o 
   0   6   3      179.33      160.15      3.16 o 
   1   6   3      184.62      182.92      4.74 o 
   2   6   3        2.01        0.39      1.61 o 
   3   6   3       26.59       19.86      2.32 o 
   4   6   3        1.29        3.56      2.90 o 
   5   6   3      235.50      214.29      6.03 o 
   6   6   3       63.05       72.19      3.83 o 
   7   6   3       45.09       41.51      3.36 o 
   8   6   3        1.96        2.71      2.90 o 
   9   6   3        6.94       13.04      4.35 o 
 -13   7   3        3.07        1.45      3.86 o 
 -12   7   3       39.09       48.28      5.79 o 
 -11   7   3       17.57       19.80      4.35 o 
 -10   7   3      129.06      130.84      7.73 o 
  -9   7   3        0.74       -2.41      2.41 o 
  -8   7   3      104.82      108.15      6.76 o 
  -7   7   3      612.67      602.59      6.98 o 
  -6   7   3        7.35        2.60      1.24 o 
  -5   7   3       45.30       39.53      2.52 o 
  -4   7   3      156.79      172.55      3.48 o 
  -3   7   3      884.63      880.14     11.84 o 
  -2   7   3      178.10      198.42      4.32 o 
  -1   7   3        4.03        5.31      1.24 o 
   0   7   3     1843.41     1761.93     22.12 o 
   1   7   3      440.33      395.79      7.76 o 
   2   7   3      148.08      132.03      4.52 o 
   3   7   3        2.42        3.51      1.85 o 
   4   7   3      101.87      101.21      4.28 o 
   5   7   3        2.20        1.13      1.96 o 
   6   7   3        5.25        5.79      1.96 o 
   7   7   3       88.04      108.45      5.31 o 
   8   7   3        1.42        3.10      2.32 o 
 -13   8   3        5.52       11.10      3.86 o 
 -12   8   3       21.83       25.11      4.83 o 
 -11   8   3       31.04       28.00      4.83 o 
 -10   8   3        3.19        6.28      3.38 o 
  -9   8   3      284.92      251.55      9.66 o 
  -8   8   3       37.04       40.56      4.83 o 
  -7   8   3       14.76       12.55      3.38 o 
  -6   8   3      205.76      202.62      4.73 o 
  -5   8   3      541.35      491.50      6.64 o 
  -4   8   3      366.45      364.26      7.56 o 
  -3   8   3      140.82      135.75      3.32 o 
  -2   8   3     1183.23     1189.08     16.02 o 
  -1   8   3      819.32      811.59      9.81 o 
   0   8   3       87.16       88.26      4.05 o 
   1   8   3      749.28      719.41     17.38 o 
   2   8   3        7.05        6.57      2.90 o 
   3   8   3       13.29       13.21      2.32 o 
   4   8   3        0.01       -1.68      1.68 o 
   5   8   3       35.42       32.64      9.17 o 
   6   8   3        0.02        3.94      2.05 o 
   7   8   3        9.41       13.18      3.38 o 
 -13   9   3        0.33       -0.97      3.38 o 
 -12   9   3       70.44       78.70      6.76 o 
 -11   9   3        8.44        6.76      3.38 o 
 -10   9   3       67.38       92.70      6.76 o 
  -9   9   3        1.54        2.90      2.90 o 
  -8   9   3       98.99       96.56      6.28 o 
  -7   9   3       36.37       44.42      4.83 o 
  -6   9   3       19.37       20.28      3.38 o 
  -5   9   3      321.32      297.30      6.25 o 
  -4   9   3       31.78       30.42      2.03 o 
  -3   9   3       88.67       85.69      2.94 o 
  -2   9   3      588.15      572.20      7.85 o 
  -1   9   3       77.91       79.44      5.31 o 
   0   9   3       51.42       49.21      3.36 o 
   1   9   3       10.39        6.35      2.32 o 
   2   9   3        3.62        4.09      2.90 o 
   3   9   3      303.56      273.51      9.90 o 
   4   9   3       83.51       89.99      4.52 o 
   5   9   3        3.45        1.52      2.32 o 
   6   9   3       18.83       19.40      3.02 o 
 -12  10   3        2.11        6.76      3.86 o 
 -11  10   3       35.51       34.28      4.83 o 
 -10  10   3        6.12        9.17      3.38 o 
  -9  10   3      110.44      123.60      7.73 o 
  -8  10   3       31.24       30.42      4.35 o 
  -7  10   3       15.15       14.48      3.38 o 
  -6  10   3       42.20       55.52      4.83 o 
  -5  10   3       65.07       57.52      3.23 o 
  -4  10   3       68.36       63.71      2.87 o 
  -3  10   3      125.39      112.40      3.39 o 
  -2  10   3      723.13      699.78     11.55 o 
  -1  10   3        7.28        8.76      2.32 o 
   0  10   3       27.57       32.85      3.02 o 
   1  10   3      124.18      112.16     11.59 o 
   2  10   3        0.23        2.64      2.05 o 
   3  10   3       45.61       45.94      3.71 o 
   4  10   3       46.34       48.43      3.83 o 
   5  10   3       15.31       18.85      3.12 o 
 -12  11   3        0.00        0.97      3.38 o 
 -11  11   3       35.14       40.56      5.31 o 
 -10  11   3        3.54        0.48      3.38 o 
  -9  11   3       17.87       18.83      3.86 o 
  -8  11   3      439.66      418.60     13.52 o 
  -7  11   3        5.01        3.86      2.90 o 
  -6  11   3        2.13       -0.97      2.41 o 
  -5  11   3       81.61       80.15      5.79 o 
  -4  11   3       68.02       68.64      3.41 o 
  -3  11   3       14.43       12.18      2.54 o 
  -2  11   3       23.17       25.74      2.89 o 
  -1  11   3      565.40      567.26     10.86 o 
   0  11   3      127.69      120.36      5.09 o 
   1  11   3       46.49       46.12      3.83 o 
   2  11   3      135.05      147.71      8.69 o 
   3  11   3       30.06       27.11      5.55 o 
   4  11   3        6.00        9.88      2.77 o 
 -11  12   3       17.91       21.73      4.83 o 
 -10  12   3        0.91        0.97      2.90 o 
  -9  12   3        8.74       19.80      3.86 o 
  -8  12   3       25.54       28.00      4.35 o 
  -7  12   3       39.56       37.66      4.35 o 
  -6  12   3      107.13      112.98      6.76 o 
  -5  12   3        1.52        0.00      2.41 o 
  -3  12   3       10.33        9.30      2.54 o 
  -2  12   3        2.13       -0.04      2.20 o 
  -1  12   3        5.50        7.34      3.14 o 
   0  12   3      131.78      148.22      5.68 o 
   1  12   3        2.60        8.18      2.54 o 
   2  12   3       10.67       13.12      3.02 o 
 -10  13   3       29.79       35.25      5.31 o 
  -9  13   3        9.73       19.31      4.35 o 
  -8  13   3       93.10       91.73      6.76 o 
  -7  13   3        2.21        3.86      2.90 o 
  -6  13   3        5.47        2.90      2.90 o 
  -2  13   3        0.88        0.55      2.32 o 
  -1  13   3       37.20       34.30      3.71 o 
   0  13   3       49.52       64.08      4.40 o 
   1  13   3        0.63        0.59      2.20 o 
  -9  14   3       14.04       16.42      4.35 o 
  -8  14   3        1.01        0.48      3.38 o 
  -7  14   3       15.93       12.55      3.86 o 
  -6  14   3        7.26       10.14      3.86 o 
   3 -15   4       26.20       33.80      4.83 o 
   4 -15   4       15.21       14.87      3.38 o 
   5 -15   4       11.24        9.17      2.54 o 
   6 -15   4        1.98        0.78      2.20 o 
   7 -15   4       30.27       37.81      3.76 o 
   8 -15   4       26.75       29.93      4.83 o 
   0 -14   4       40.65       45.38      5.31 o 
   1 -14   4       25.92       27.04      4.83 o 
   2 -14   4        6.08        2.21      2.32 o 
   3 -14   4       19.70       15.22      2.67 o 
   4 -14   4       39.59       49.49      3.76 o 
   5 -14   4       23.82       24.78      2.89 o 
   6 -14   4      169.93      156.82      5.77 o 
   7 -14   4        2.12       -0.72      2.17 o 
   8 -14   4       74.78       74.65      4.59 o 
   9 -14   4       16.10       19.41      2.90 o 
  10 -14   4        0.01        0.97      2.90 o 
  -2 -13   4       11.78       24.14      4.35 o 
  -1 -13   4        3.52        3.10      2.32 o 
   0 -13   4        0.61        0.48      3.14 o 
   1 -13   4       26.23       21.94      2.31 o 
   2 -13   4       28.67       32.15      3.07 o 
   3 -13   4       42.14       44.55      3.41 o 
   4 -13   4       12.28       15.51      2.39 o 
   5 -13   4       39.59       38.09      3.07 o 
   6 -13   4       34.57       37.83      3.23 o 
   7 -13   4       44.19       44.07      3.23 o 
   8 -13   4        1.19       -1.51      1.51 o 
   9 -13   4       65.03       65.28      3.91 o 
  10 -13   4        0.02        0.13      1.85 o 
  11 -13   4        0.57        0.74      3.02 o 
  -3 -12   4       21.32       33.48      5.55 o 
  -2 -12   4        2.49        1.63      2.41 o 
  -1 -12   4        0.04       -1.85      1.85 o 
   0 -12   4        7.09       10.69      1.81 o 
   1 -12   4       66.50       65.45      3.15 o 
   2 -12   4      183.54      167.07      4.36 o 
   3 -12   4        2.98        6.04      2.05 o 
   4 -12   4       73.38       81.54      3.91 o 
   5 -12   4       22.63       17.39      2.39 o 
   6 -12   4      148.24      140.92      4.94 o 
   7 -12   4      221.63      218.88      6.12 o 
   8 -12   4        7.91        6.76      2.05 o 
   9 -12   4       82.71       80.56      3.04 o 
  10 -12   4        5.94        7.07      1.63 o 
  11 -12   4        5.43        4.96      2.02 o 
  12 -12   4        0.24        0.23      1.47 o 
  -4 -11   4       15.33       14.28      2.73 o 
  -3 -11   4       13.46       19.54      5.79 o 
  -2 -11   4       10.02       12.55      2.73 o 
  -1 -11   4       24.23       24.60      2.20 o 
   0 -11   4      161.83      163.90      4.36 o 
   1 -11   4      231.31      245.39      5.30 o 
   2 -11   4        3.88        2.27      1.28 o 
   3 -11   4        0.80        1.45      2.41 o 
   4 -11   4       72.12       62.53      3.41 o 
   5 -11   4        0.95        1.45      1.93 o 
   6 -11   4       22.49       28.70      2.54 o 
   7 -11   4      355.45      325.62     15.45 o 
   8 -11   4        2.46       -0.10      1.19 o 
   9 -11   4       11.81       12.94      1.73 o 
  10 -11   4       11.12       14.44      3.20 o 
  11 -11   4        0.26       -0.89      1.28 o 
  12 -11   4        0.45        0.13      1.85 o 
  -5 -10   4        9.26       16.61      2.73 o 
  -4 -10   4       76.71       88.10      4.60 o 
  -3 -10   4       18.96       23.66      2.73 o 
  -2 -10   4       28.22       31.02      3.07 o 
  -1 -10   4       13.32       13.38      1.84 o 
   0 -10   4       15.83       24.40      2.00 o 
   1 -10   4       83.06       72.46      2.87 o 
   2 -10   4      127.78      142.32      3.52 o 
   3 -10   4       39.15       41.40      2.12 o 
   4 -10   4      152.24      145.79      9.90 o 
   5 -10   4      350.31      344.82      7.15 o 
   6 -10   4        0.20       -0.54      1.51 o 
   7 -10   4      705.88      673.52      8.72 o 
   8 -10   4      148.61      146.10      6.90 o 
   9 -10   4      120.77      106.46      4.15 o 
  10 -10   4       68.69       66.73      3.57 o 
  11 -10   4       33.50       37.91      3.07 o 
  12 -10   4       14.25       17.01      2.90 o 
  -6  -9   4        0.06        0.72      2.05 o 
  -5  -9   4       95.58      115.51      4.94 o 
  -4  -9   4       20.64       26.63      2.73 o 
  -3  -9   4        0.28        1.21      1.71 o 
  -2  -9   4       40.60       45.03      2.48 o 
  -1  -9   4       38.39       38.81      2.20 o 
   0  -9   4       34.36       36.98      2.12 o 
   1  -9   4      353.50      350.71      5.76 o 
   2  -9   4       17.50       20.11      1.56 o 
   3  -9   4      383.07      370.41      5.74 o 
   4  -9   4       18.02       16.17      1.85 o 
   5  -9   4        8.88       12.32      1.85 o 
   6  -9   4       25.92       26.70      1.75 o 
   7  -9   4       66.96       61.55      2.48 o 
   8  -9   4      480.30      438.01      8.32 o 
   9  -9   4       63.80       71.87      5.31 o 
  10  -9   4        9.45       11.10      1.85 o 
  11  -9   4       56.37       58.33      6.76 o 
  12  -9   4        2.32        2.59      3.38 o 
  13  -9   4        9.81        8.69      2.90 o 
  -7  -8   4       65.91       79.85      4.40 o 
  -6  -8   4       96.98      100.45      4.74 o 
  -5  -8   4        7.34        6.76      2.05 o 
  -4  -8   4      414.35      419.87      8.86 o 
  -3  -8   4       10.06       16.83      2.39 o 
  -2  -8   4        1.57        1.66      1.19 o 
  -1  -8   4       74.35       75.14      2.68 o 
   0  -8   4       69.12       60.88      2.48 o 
   1  -8   4      135.56      114.34      3.07 o 
   2  -8   4       25.30       22.52      1.56 o 
   3  -8   4      795.75      840.27     10.77 o 
   4  -8   4      697.01      670.88     10.37 o 
   5  -8   4      313.77      277.60      4.39 o 
   6  -8   4        2.28        1.11      0.99 o 
   7  -8   4       14.12       18.83      1.85 o 
   8  -8   4      496.71      480.21      8.86 o 
   9  -8   4       66.68       60.72      3.23 o 
  10  -8   4        6.92        4.67      1.51 o 
  11  -8   4        7.99       12.48      5.07 o 
  12  -8   4       28.19       30.90      3.86 o 
  13  -8   4        2.69        3.86      2.90 o 
  -8  -7   4        8.78       14.28      2.54 o 
  -7  -7   4       41.92       39.11      3.23 o 
  -6  -7   4       39.11       45.87      3.23 o 
  -5  -7   4       48.68       48.28      5.31 o 
  -4  -7   4       69.95       76.42      3.04 o 
  -3  -7   4       31.99       31.17      2.12 o 
  -2  -7   4       87.93       93.56      3.04 o 
  -1  -7   4      894.02      873.29     14.20 o 
   0  -7   4      140.20      156.00      3.43 o 
   1  -7   4       13.08       18.93      1.84 o 
   2  -7   4      192.12      213.17      3.71 o 
   3  -7   4       89.84       87.10      3.03 o 
   4  -7   4       26.23       27.99      1.17 o 
   5  -7   4      290.89      293.33      4.39 o 
   6  -7   4     1161.82     1148.74     15.51 o 
   7  -7   4        1.99        3.65      1.51 o 
   8  -7   4      256.74      231.84      6.52 o 
   9  -7   4       87.76       86.96      3.57 o 
  10  -7   4       69.43       65.48      3.86 o 
  11  -7   4       37.34       29.93      3.38 o 
  12  -7   4        1.87        2.41      2.41 o 
  13  -7   4       14.16       15.45      3.38 o 
  -9  -6   4        5.59        6.72      2.20 o 
  -8  -6   4        7.63       13.27      2.20 o 
  -7  -6   4       24.22       40.13      3.23 o 
  -6  -6   4      277.28      272.64      9.66 o 
  -5  -6   4      201.48      210.43      4.51 o 
  -4  -6   4       37.97       42.77      2.20 o 
  -3  -6   4       48.28       41.05      2.12 o 
  -2  -6   4      462.37      475.10      6.58 o 
  -1  -6   4      290.72      284.39      4.55 o 
   0  -6   4       33.11       34.04      3.02 o 
   1  -6   4        0.33        1.61      0.84 o 
   2  -6   4      176.89      199.71      3.43 o 
   3  -6   4      205.80      210.61      3.39 o 
   4  -6   4        0.02        0.14      0.63 o 
   5  -6   4      195.82      214.10      4.74 o 
   6  -6   4      160.54      164.34      5.79 o 
   7  -6   4      896.64      867.46     18.35 o 
   8  -6   4      150.17      145.89      4.26 o 
   9  -6   4      308.91      294.09      6.31 o 
  10  -6   4       70.41       70.97      4.10 o 
  11  -6   4        0.47       -0.97      1.93 o 
  12  -6   4        0.57       -1.93      1.93 o 
  13  -6   4        7.31        3.38      2.90 o 
 -10  -5   4       34.73       48.86      3.71 o 
  -9  -5   4        5.27        8.17      2.20 o 
  -8  -5   4       14.79       12.15      2.20 o 
  -7  -5   4       39.33       38.20      2.89 o 
  -6  -5   4      307.08      335.31      5.84 o 
  -5  -5   4      146.27      136.85      3.50 o 
  -4  -5   4       18.78       24.43      1.75 o 
  -3  -5   4      722.92      709.32      8.71 o 
  -2  -5   4       11.63       12.95      1.19 o 
  -1  -5   4        4.44        7.45      0.84 o 
   0  -5   4      687.18      646.73      7.52 o 
   1  -5   4      459.02      465.28      5.84 o 
   2  -5   4      805.00      791.84      7.96 o 
   3  -5   4       63.11       66.81      1.50 o 
   4  -5   4       83.23       78.24      2.16 o 
   5  -5   4       13.74       16.42      1.51 o 
   6  -5   4      613.89      595.94      9.04 o 
   7  -5   4        3.67        4.19      2.17 o 
   8  -5   4      369.16      385.29      7.17 o 
   9  -5   4        7.84        4.18      1.51 o 
  10  -5   4      100.76      110.08      5.79 o 
  11  -5   4        2.97        4.35      2.41 o 
  12  -5   4       24.27       21.73      3.86 o 
  13  -5   4       18.30       12.07      3.38 o 
 -10  -4   4       11.43       20.23      2.54 o 
  -9  -4   4       17.36       19.26      2.54 o 
  -8  -4   4        0.72       -1.02      1.51 o 
  -7  -4   4      412.42      409.38      8.32 o 
  -6  -4   4      255.86      270.01      5.00 o 
  -5  -4   4      565.22      554.38      7.52 o 
  -4  -4   4     1938.13     1920.14     19.31 o 
  -3  -4   4        0.10        0.55      1.46 o 
  -2  -4   4       13.65       15.58      3.22 o 
  -1  -4   4      265.90      248.58      3.80 o 
   0  -4   4        9.47        7.21      1.21 o 
   1  -4   4       42.08       26.81      1.12 o 
   2  -4   4      322.21      322.60      3.88 o 
   3  -4   4      674.28      622.05     13.59 o 
   4  -4   4     1289.93     1375.26     13.36 o 
   5  -4   4        4.31        3.55      0.70 o 
   6  -4   4       35.36       28.02      2.17 o 
   7  -4   4     1548.48     1571.34     19.63 o 
   8  -4   4      234.92      237.20      5.28 o 
   9  -4   4       95.18       88.84      4.83 o 
  10  -4   4      143.26      159.33      6.76 o 
  11  -4   4       25.84       22.69      3.38 o 
  12  -4   4       17.18       18.83      3.38 o 
  13  -4   4        1.02        0.97      2.90 o 
 -10  -3   4       15.38       15.25      2.20 o 
  -9  -3   4       64.82       66.84      9.17 o 
  -8  -3   4       34.85       31.74      2.54 o 
  -7  -3   4       55.28       58.51      2.54 o 
  -6  -3   4       91.30       88.04      2.87 o 
  -5  -3   4      527.01      530.40      7.13 o 
  -4  -3   4      351.49      310.69      4.72 o 
  -3  -3   4      167.01      177.77      3.24 o 
  -2  -3   4      104.85      108.96      2.81 o 
  -1  -3   4     1494.34     1525.39     17.90 o 
   0  -3   4      281.79      273.82      3.60 o 
   1  -3   4       80.20       68.07      1.31 o 
   2  -3   4     1379.73     1254.26     12.16 o 
   3  -3   4       24.89       42.55      1.28 o 
   4  -3   4       29.40       25.94      1.28 o 
   5  -3   4     1748.74     1815.09     17.37 o 
   6  -3   4        3.21        7.01      0.90 o 
   7  -3   4      824.72      824.02     11.43 o 
   8  -3   4      911.25      956.94     18.83 o 
   9  -3   4       81.99       81.60      4.83 o 
  10  -3   4       89.68       89.80      5.31 o 
  11  -3   4       14.66       20.76      3.38 o 
  12  -3   4        2.09        0.00      2.41 o 
  13  -3   4        7.83        7.73      3.38 o 
  -9  -2   4       21.16       22.22      2.20 o 
  -8  -2   4        1.63        3.20      1.24 o 
  -7  -2   4      256.89      254.61      4.76 o 
  -6  -2   4        0.49        1.19      0.94 o 
  -5  -2   4      347.68      380.67      5.53 o 
  -4  -2   4      226.60      215.79      3.60 o 
  -3  -2   4     3223.41     3508.30     32.11 o 
  -2  -2   4       41.47       58.85      2.49 o 
  -1  -2   4       43.87       35.05      1.75 o 
   0  -2   4       58.89       69.39      1.56 o 
   1  -2   4     1378.43     1380.61     13.08 o 
   2  -2   4     7009.06     7426.10     94.01 o 
   3  -2   4      266.95      225.78      3.60 o 
   4  -2   4     3459.75     3762.29     33.90 o 
   5  -2   4        1.50        1.17      0.70 o 
   6  -2   4        3.17        3.23      0.94 o 
   7  -2   4      311.71      306.59      8.21 o 
   8  -2   4      477.72      462.05     11.59 o 
   9  -2   4      304.62      294.03      9.17 o 
  10  -2   4        2.95        0.48      1.93 o 
  11  -2   4       50.63       56.49      4.83 o 
  12  -2   4        1.86       -0.97      2.41 o 
  -9  -1   4        0.31       -1.10      1.10 o 
  -8  -1   4        0.04       -0.32      1.08 o 
  -7  -1   4      125.22      123.13      3.30 o 
  -6  -1   4      573.78      572.32      7.29 o 
  -5  -1   4        0.25        0.39      0.89 o 
  -4  -1   4      190.80      146.16      2.84 o 
  -3  -1   4     4289.64     4370.00     39.26 o 
  -2  -1   4      122.19      118.94      2.66 o 
  -1  -1   4        1.18        0.68      0.32 o 
   0  -1   4        0.02        0.16      0.43 o 
   1  -1   4     3487.12     3553.27     31.69 o 
   2  -1   4       10.33        1.69      1.19 o 
   3  -1   4      344.08      391.99      4.55 o 
   4  -1   4      353.03      446.29      7.36 o 
   5  -1   4     4797.78     4920.59     44.22 o 
   6  -1   4       32.91       34.80      2.66 o 
   7  -1   4      211.03      190.83      4.94 o 
   8  -1   4      598.03      608.83     14.00 o 
   9  -1   4       34.40       28.97      3.38 o 
  10  -1   4       92.60       87.39      5.31 o 
  11  -1   4        0.33       -0.97      1.93 o 
  12  -1   4        0.43       -2.41      2.41 o 
 -10   0   4       36.59       29.93      4.83 o 
  -9   0   4        3.15       -0.48      2.41 o 
  -8   0   4        4.48        3.81      1.10 o 
  -7   0   4       50.75       50.09      1.96 o 
  -6   0   4      213.40      214.82      3.82 o 
  -5   0   4     1758.55     1765.91     17.22 o 
  -4   0   4     1051.55     1172.69     11.74 o 
  -3   0   4     2200.55     2214.00     24.42 o 
  -2   0   4       85.52       69.98      1.94 o 
  -1   0   4     1635.30     1755.51     20.48 o 
   0   0   4      178.30      187.00      3.22 o 
   1   0   4       34.86       46.57      1.19 o 
   2   0   4       23.66       37.53      1.19 o 
   3   0   4      847.93      786.84      8.16 o 
   4   0   4     1580.70     1677.90     15.97 o 
   5   0   4     1001.20      990.16     13.14 o 
   6   0   4      851.83      839.72     11.93 o 
   7   0   4       44.05       46.87      2.90 o 
   8   0   4        0.53        2.90      1.93 o 
   9   0   4      190.31      192.64      7.73 o 
  10   0   4       66.54       68.56      5.31 o 
  11   0   4        2.02        0.00      2.41 o 
  12   0   4        0.08        0.97      2.90 o 
 -10   1   4       49.60       50.70      5.31 o 
  -9   1   4       24.36       28.97      4.35 o 
  -8   1   4        0.07       -0.68      0.97 o 
  -7   1   4       20.86       27.70      1.56 o 
  -6   1   4     1251.68     1203.38     12.44 o 
  -5   1   4        0.52        1.77      0.66 o 
  -4   1   4      613.36      580.20      6.45 o 
  -3   1   4      212.98      218.66      2.86 o 
  -2   1   4        1.53        0.72      0.72 o 
  -1   1   4      323.88      392.12      5.80 o 
   0   1   4      381.03      400.60      4.40 o 
   1   1   4      765.49      803.46      7.95 o 
   2   1   4      445.41      429.20      4.80 o 
   3   1   4        0.28       -0.29      0.80 o 
   4   1   4      182.58      177.72      4.05 o 
   5   1   4      265.78      243.87      5.09 o 
   6   1   4      150.45      137.42      4.18 o 
   7   1   4      498.13      483.65      8.66 o 
   8   1   4       58.47       51.24      3.02 o 
   9   1   4       35.28       41.04      3.86 o 
  10   1   4       58.92       62.28      4.83 o 
  11   1   4        0.14       -0.48      2.41 o 
 -11   2   4       31.84       36.21      5.31 o 
 -10   2   4       19.10       17.86      4.35 o 
  -9   2   4       55.27       56.01      5.31 o 
  -8   2   4       44.13       46.56      2.85 o 
  -7   2   4      210.70      234.83      3.92 o 
  -6   2   4      401.75      404.75      5.22 o 
  -5   2   4     3008.75     2935.26     27.06 o 
  -4   2   4       20.92       37.37      1.17 o 
  -3   2   4      146.97      141.97      4.35 o 
  -2   2   4       36.80       47.93      2.90 o 
  -1   2   4       19.69       25.36      0.79 o 
   0   2   4     2165.50     2152.34     19.76 o 
   1   2   4       48.76       46.92      1.24 o 
   2   2   4      536.38      457.97      6.80 o 
   3   2   4      851.90      837.58     12.31 o 
   4   2   4       55.12       57.33      3.86 o 
   5   2   4       78.12       79.68      3.36 o 
   6   2   4       54.59       55.18      4.59 o 
   7   2   4       62.50       55.44      3.14 o 
   8   2   4      557.99      526.33      9.69 o 
   9   2   4        3.36       -0.48      1.93 o 
  10   2   4       76.40      105.25      6.28 o 
  11   2   4       35.16       48.28      5.31 o 
 -12   3   4       47.97       39.59      5.31 o 
 -11   3   4       11.64       11.59      4.35 o 
 -10   3   4      397.82      381.42     12.55 o 
  -9   3   4       57.31       58.42      5.79 o 
  -8   3   4      173.45      161.74      8.21 o 
  -7   3   4      213.10      212.17      5.79 o 
  -6   3   4      220.97      231.66      3.64 o 
  -5   3   4     2108.44     2124.95     24.15 o 
  -4   3   4      887.11      801.96     12.55 o 
  -3   3   4      254.64      300.49      3.80 o 
  -2   3   4       41.81       38.77      1.51 o 
  -1   3   4     2198.69     2388.06     21.98 o 
   0   3   4        3.87        8.56      1.05 o 
   1   3   4      214.01      202.79      3.07 o 
   2   3   4        7.29        6.20      1.45 o 
   3   3   4     1263.65     1236.85     16.00 o 
   4   3   4        0.20       -0.32      1.30 o 
   5   3   4      448.43      411.98      7.76 o 
   6   3   4        1.13        1.67      1.69 o 
   7   3   4      299.59      303.54      7.07 o 
   8   3   4       28.08       30.71      4.10 o 
   9   3   4       20.17       22.21      3.38 o 
  10   3   4       21.71       34.28      4.35 o 
 -12   4   4        0.08       -2.41      3.38 o 
 -11   4   4       51.68       51.66      5.79 o 
 -10   4   4       17.41       15.45      4.35 o 
  -9   4   4        5.51       14.00      3.86 o 
  -8   4   4       43.33       45.38      5.31 o 
  -7   4   4      125.34      124.79     10.86 o 
  -6   4   4      508.04      476.45      7.89 o 
  -5   4   4       94.74      102.50      3.12 o 
  -4   4   4       68.86       44.12      1.48 o 
  -3   4   4        8.49        3.03      1.16 o 
  -2   4   4     5469.60     6134.11     54.40 o 
  -1   4   4      889.36      942.78      9.81 o 
   0   4   4      142.47      174.44      3.61 o 
   1   4   4       47.79       38.60      1.47 o 
   2   4   4      372.99      349.38      6.38 o 
   3   4   4      199.60      213.64      4.99 o 
   4   4   4      257.22      273.43      7.97 o 
   5   4   4      152.60      147.22      4.64 o 
   6   4   4      303.97      275.69      6.73 o 
   7   4   4       17.51       20.37      2.41 o 
   8   4   4       99.94      100.37      5.55 o 
   9   4   4        8.14       10.99      2.32 o 
  10   4   4        9.56        8.69      3.38 o 
 -13   5   4        2.13        0.00      3.86 o 
 -12   5   4        0.41        1.93      3.86 o 
 -11   5   4        3.00       -1.93      2.90 o 
 -10   5   4      144.69      142.43      8.21 o 
  -9   5   4      314.47      304.17     10.62 o 
  -8   5   4       12.26        8.21      3.86 o 
  -7   5   4      418.14      409.91     12.07 o 
  -6   5   4       13.05       12.62      1.68 o 
  -5   5   4        1.12        1.69      0.77 o 
  -4   5   4      172.40      183.26      3.09 o 
  -3   5   4      209.55      218.11      3.33 o 
  -2   5   4      882.91      960.47     10.18 o 
  -1   5   4       30.51       30.27      1.47 o 
   0   5   4       16.33       17.39      1.24 o 
   1   5   4      163.13      148.87      3.93 o 
   2   5   4      334.94      324.65      6.38 o 
   3   5   4      541.65      521.88      8.93 o 
   4   5   4       53.61       49.98      4.10 o 
   5   5   4        6.20       10.98      4.35 o 
   6   5   4       96.90       83.31      4.05 o 
   7   5   4       18.34       16.10      4.59 o 
   8   5   4        5.42        4.68      2.05 o 
   9   5   4      173.74      171.96      6.25 o 
 -13   6   4       74.50       88.84      7.73 o 
 -12   6   4       16.86       18.35      4.35 o 
 -11   6   4        2.95        4.83      3.38 o 
 -10   6   4      141.12      115.39      7.24 o 
  -9   6   4       23.63       20.28      4.35 o 
  -8   6   4       14.08       13.52      3.86 o 
  -7   6   4      196.42      183.95      8.21 o 
  -6   6   4     1636.74     1654.77     44.18 o 
  -5   6   4       60.95       71.83      2.09 o 
  -4   6   4      388.75      429.03      5.53 o 
  -3   6   4      535.70      526.39      6.53 o 
  -2   6   4       17.26       15.23      1.77 o 
  -1   6   4       35.39       32.56      1.63 o 
   0   6   4      245.77      256.09      6.65 o 
   1   6   4      173.25      160.82      4.64 o 
   2   6   4      231.05      223.66      5.68 o 
   3   6   4        0.34       -1.32      1.68 o 
   4   6   4      226.99      206.91      5.68 o 
   5   6   4       49.82       46.16      4.35 o 
   6   6   4        6.14        6.39      2.05 o 
   7   6   4       25.51       22.31      2.77 o 
   8   6   4        1.02        3.83      2.66 o 
 -13   7   4       14.59       25.59      5.31 o 
 -12   7   4       11.96       15.93      4.35 o 
 -11   7   4       44.92       38.14      5.31 o 
 -10   7   4       95.09       93.67      6.76 o 
  -9   7   4        8.24        3.86      3.38 o 
  -8   7   4        0.29       -2.90      2.90 o 
  -7   7   4        6.83        1.93      3.38 o 
  -6   7   4      246.00      249.61      9.17 o 
  -5   7   4      695.61      710.45     11.06 o 
  -4   7   4      207.00      208.08      3.82 o 
  -3   7   4     1507.46     1488.39     15.27 o 
  -2   7   4      536.44      529.88      6.92 o 
  -1   7   4      185.12      171.04      3.57 o 
   0   7   4        8.06        4.39      1.96 o 
   1   7   4       19.28       20.40      3.86 o 
   2   7   4      411.31      384.28      7.89 o 
   3   7   4       13.24       14.00      2.41 o 
   4   7   4       50.33       45.19      3.36 o 
   5   7   4       18.20       19.96      2.67 o 
   6   7   4        2.74        0.67      2.05 o 
   7   7   4       28.61       29.17      3.12 o 
 -13   8   4       27.32       35.73      5.31 o 
 -12   8   4       33.24       44.90      5.79 o 
 -11   8   4        6.98        9.66      3.86 o 
 -10   8   4        6.72        1.93      3.38 o 
  -9   8   4        1.29       -2.90      2.90 o 
  -8   8   4       58.15       50.21      4.83 o 
  -7   8   4        4.56        3.86      3.38 o 
  -6   8   4      181.94      192.64      8.21 o 
  -5   8   4      241.22      243.79      9.66 o 
  -4   8   4      230.47      219.47      4.19 o 
  -3   8   4       86.32       88.63      2.91 o 
  -2   8   4      866.03      862.93     10.26 o 
  -1   8   4       57.06       57.17      4.10 o 
   0   8   4      256.00      260.90      6.14 o 
   1   8   4      216.91      209.20      5.68 o 
   2   8   4       26.41       31.40      2.77 o 
   3   8   4       33.36       32.89      4.35 o 
   4   8   4       41.72       45.35      4.10 o 
   5   8   4       13.52       11.91      2.41 o 
   6   8   4       37.57       39.24      7.48 o 
   7   8   4       64.01       66.79      6.04 o 
 -13   9   4        0.11        2.41      3.86 o 
 -12   9   4       14.76       13.04      4.83 o 
 -11   9   4       42.80       45.38      5.79 o 
 -10   9   4       15.20       20.28      3.86 o 
  -9   9   4      190.94      173.81      8.69 o 
  -8   9   4       28.22       32.83      4.35 o 
  -7   9   4        1.13       -2.90      2.90 o 
  -6   9   4       98.88       84.98      5.79 o 
  -5   9   4      843.28      836.03     12.96 o 
  -4   9   4      706.46      735.18     11.95 o 
  -3   9   4        1.65        2.02      1.47 o 
  -2   9   4      190.91      189.25      8.21 o 
  -1   9   4        7.88       11.59      2.32 o 
   0   9   4        0.05       -0.79      1.93 o 
   1   9   4       14.64       16.13      2.41 o 
   2   9   4       70.50       67.25      3.93 o 
   3   9   4       17.57       19.10      3.86 o 
   4   9   4       29.52       23.29      3.12 o 
   5   9   4       12.07       12.47      3.62 o 
   6   9   4        3.48        8.72      2.67 o 
 -12  10   4       36.73       42.49      5.79 o 
 -11  10   4       19.34       14.97      4.35 o 
 -10  10   4       24.75       32.83      4.83 o 
  -9  10   4        6.53       14.00      3.86 o 
  -8  10   4        0.11       -0.97      2.90 o 
  -7  10   4       25.82       14.97      3.86 o 
  -6  10   4        0.82       -0.97      2.41 o 
  -5  10   4       28.77       30.42      3.86 o 
  -4  10   4      630.59      634.28     11.83 o 
  -3  10   4       20.53       17.35      1.91 o 
  -2  10   4      210.33      196.58      5.56 o 
  -1  10   4        2.65        1.81      1.96 o 
   0  10   4       10.76       12.30      2.41 o 
   1  10   4       53.38       46.88      3.48 o 
   2  10   4       49.72       50.24      3.71 o 
   3  10   4       16.67       18.45      3.02 o 
   4  10   4        3.08        3.96      2.90 o 
 -12  11   4        5.10       12.55      4.35 o 
 -11  11   4       12.38       12.07      4.35 o 
 -10  11   4        0.27        0.00      3.38 o 
  -9  11   4        1.98        4.35      3.38 o 
  -8  11   4        8.59       10.14      3.38 o 
  -7  11   4        0.60        0.97      2.90 o 
  -6  11   4      168.80      182.50      8.21 o 
  -5  11   4        5.48        9.17      2.90 o 
  -4  11   4      171.88      179.54      5.77 o 
  -3  11   4      300.39      317.21     11.59 o 
  -2  11   4       18.87       16.75      2.67 o 
  -1  11   4       22.78       22.69      3.02 o 
   0  11   4        1.79        2.75      2.05 o 
   1  11   4       77.51       69.99      4.28 o 
   2  11   4        5.50        4.35      2.41 o 
   3  11   4       12.28        9.30      2.67 o 
 -11  12   4       32.21       38.63      5.79 o 
 -10  12   4       63.37       64.21      6.28 o 
  -9  12   4        4.71       12.07      3.38 o 
  -8  12   4        2.90        2.41      2.90 o 
  -7  12   4       28.41       31.87      4.35 o 
  -6  12   4       17.55       14.00      3.38 o 
  -5  12   4       12.37       10.14      2.90 o 
  -3  12   4       84.20       96.08      7.73 o 
  -2  12   4       74.10       62.28      6.28 o 
  -1  12   4       11.27        9.41      2.67 o 
   0  12   4       42.71       47.70      3.71 o 
   1  12   4        5.22        4.92      2.41 o 
   2  12   4       78.94       90.49      5.09 o 
 -10  13   4       14.02       16.42      4.35 o 
  -9  13   4        0.15        0.00      3.38 o 
  -8  13   4       53.41       58.42      5.79 o 
  -7  13   4       32.95       30.90      4.35 o 
  -6  13   4      217.19      214.85      9.66 o 
  -2  13   4       11.07        9.17      4.35 o 
  -1  13   4        2.50       -2.41      3.86 o 
   0  13   4       13.27        8.95      2.77 o 
  -8  14   4        4.02        3.86      3.38 o 
  -7  14   4        9.81        8.69      3.38 o 
   4 -15   5       29.58       27.04      4.35 o 
   5 -15   5       26.20       23.06      3.07 o 
   6 -15   5        1.48        0.24      2.66 o 
   7 -15   5        0.06        1.45      3.38 o 
   1 -14   5        1.45       -2.90      3.86 o 
   2 -14   5        2.16       -1.00      2.20 o 
   3 -14   5      142.94      165.95      6.15 o 
   4 -14   5        6.33        0.97      2.41 o 
   5 -14   5        1.59       -0.72      2.17 o 
   6 -14   5      104.25      105.32      4.94 o 
   7 -14   5        1.92       -1.85      1.85 o 
   8 -14   5        7.55        5.31      2.32 o 
   9 -14   5        3.34        2.90      6.28 o 
  -1 -13   5        0.38        1.86      2.90 o 
   0 -13   5        2.29        5.31      2.32 o 
   1 -13   5        8.54        9.18      2.16 o 
   2 -13   5        7.53        6.02      2.17 o 
   3 -13   5        0.06       -1.58      1.85 o 
   4 -13   5      311.96      320.94      8.02 o 
   5 -13   5        2.84        2.66      2.05 o 
   6 -13   5        0.06        1.05      1.85 o 
   7 -13   5       13.86       10.41      2.39 o 
   8 -13   5       14.79       12.12      2.54 o 
   9 -13   5        0.05        0.24      1.71 o 
  10 -13   5       15.19       15.99      2.90 o 
  -3 -12   5        0.38        3.86      2.39 o 
  -2 -12   5        8.65       17.25      2.90 o 
  -1 -12   5      121.51      118.06      5.28 o 
   0 -12   5       26.95       32.79      2.50 o 
   1 -12   5      140.30      143.84      5.57 o 
   2 -12   5       36.96       39.32      3.07 o 
   3 -12   5       52.99       61.46      4.59 o 
   4 -12   5       52.34       47.68      3.38 o 
   5 -12   5       25.14       25.35      2.73 o 
   6 -12   5      177.57      164.07      5.43 o 
   7 -12   5       24.97       24.44      2.73 o 
   8 -12   5        0.22       -0.70      1.93 o 
   9 -12   5       13.49       11.75      1.90 o 
  10 -12   5        4.21        9.87      1.98 o 
  11 -12   5       12.24       16.31      1.99 o 
  -4 -11   5        4.74        0.41      2.20 o 
  -3 -11   5        4.02        3.31      2.20 o 
  -2 -11   5       66.84       74.24      4.26 o 
  -1 -11   5        0.24       -0.67      1.34 o 
   0 -11   5      227.34      212.48      6.48 o 
   1 -11   5       33.00       33.00      3.94 o 
   2 -11   5       76.46       83.53      3.07 o 
   3 -11   5       38.30       34.13      3.38 o 
   4 -11   5      449.16      454.46      8.86 o 
   5 -11   5        0.00        0.16      1.51 o 
   6 -11   5       70.02       63.03      3.41 o 
   7 -11   5       32.42       40.41      3.86 o 
   8 -11   5        0.69       -1.07      1.68 o 
   9 -11   5        9.21       13.06      1.63 o 
  10 -11   5        1.05        2.74      1.39 o 
  11 -11   5       55.54       54.79      2.76 o 
  12 -11   5       42.06       44.61      3.62 o 
  -5 -10   5        2.71        4.68      2.20 o 
  -4 -10   5        0.13        0.48      2.41 o 
  -3 -10   5        9.00       10.02      2.20 o 
  -2 -10   5       19.37       19.49      1.99 o 
  -1 -10   5       73.87       76.90      3.04 o 
   0 -10   5       11.04        5.43      1.39 o 
   1 -10   5        4.02        4.75      1.28 o 
   2 -10   5       21.77       23.42      1.84 o 
   3 -10   5      135.67      132.77      4.44 o 
   4 -10   5        4.02        5.31      1.93 o 
   5 -10   5      407.01      395.47      7.97 o 
   6 -10   5        7.93        4.83      1.71 o 
   7 -10   5        6.16        3.93      1.35 o 
   8 -10   5        0.79       -0.41      1.38 o 
   9 -10   5        1.34        4.35      1.28 o 
  10 -10   5       80.39       75.92      3.91 o 
  11 -10   5        3.65        2.66      1.71 o 
  12 -10   5       38.23       42.95      6.04 o 
  -6  -9   5        5.97        5.53      3.38 o 
  -5  -9   5        1.16        1.93      2.05 o 
  -4  -9   5      125.16      126.99      5.12 o 
  -3  -9   5       40.63       47.71      2.56 o 
  -2  -9   5        0.56        1.77      1.34 o 
  -1  -9   5       59.42       74.90      4.68 o 
   0  -9   5      354.36      346.42      5.94 o 
   1  -9   5        4.42        5.31      1.39 o 
   2  -9   5       33.12       31.21      2.01 o 
   3  -9   5      479.86      482.21      6.86 o 
   4  -9   5       21.69       18.84      2.05 o 
   5  -9   5        6.19        4.40      1.51 o 
   6  -9   5     1016.49      956.42     10.91 o 
   7  -9   5        1.97       -1.04      1.04 o 
   8  -9   5        0.33        0.24      1.37 o 
   9  -9   5       18.81       23.90      2.41 o 
  10  -9   5       62.15       62.20      3.41 o 
  11  -9   5        7.41        5.06      3.86 o 
  12  -9   5        2.27        3.38      2.41 o 
  -7  -8   5       17.18       24.04      2.89 o 
  -6  -8   5       52.93       69.04      4.26 o 
  -5  -8   5       34.74       37.10      3.86 o 
  -4  -8   5       16.85       15.45      1.84 o 
  -3  -8   5      260.85      257.38      5.28 o 
  -2  -8   5      702.70      672.17      9.58 o 
  -1  -8   5      306.75      289.11      5.28 o 
   0  -8   5       64.86       58.70      2.40 o 
   1  -8   5      153.55      147.46      3.43 o 
   2  -8   5      976.22      941.66     10.95 o 
   3  -8   5      176.72      182.78      3.67 o 
   4  -8   5      259.21      262.93      7.00 o 
   5  -8   5      747.83      713.74     10.27 o 
   6  -8   5       32.18       28.15      2.70 o 
   7  -8   5      428.91      406.44      8.69 o 
   8  -8   5      155.80      155.60      5.55 o 
   9  -8   5        0.46        0.59      1.51 o 
  10  -8   5       64.82       66.48      3.57 o 
  11  -8   5       10.68        6.76      2.41 o 
  12  -8   5       19.64       20.28      3.38 o 
  13  -8   5       17.08       19.80      3.86 o 
  -8  -7   5       58.15       59.66      5.55 o 
  -7  -7   5        6.82        9.61      2.20 o 
  -6  -7   5       25.54       20.42      4.10 o 
  -5  -7   5       32.98       40.43      2.40 o 
  -4  -7   5        6.99        6.89      2.19 o 
  -3  -7   5      109.63      110.35      3.24 o 
  -2  -7   5        1.16        0.89      1.04 o 
  -1  -7   5     1036.09     1017.99     11.79 o 
   0  -7   5      158.22      167.01      3.62 o 
   1  -7   5       12.19       16.26      1.39 o 
   2  -7   5      951.61      973.53     12.93 o 
   3  -7   5      774.27      773.26     10.65 o 
   4  -7   5      197.75      183.68      3.14 o 
   5  -7   5        3.99        3.62      0.99 o 
   6  -7   5     1050.25     1015.14     14.14 o 
   7  -7   5      131.67      128.77      3.91 o 
   8  -7   5        0.00       -1.16      1.16 o 
   9  -7   5       52.47       44.08      4.10 o 
  10  -7   5       42.69       43.65      2.90 o 
  11  -7   5       68.85       80.63      5.31 o 
  12  -7   5        0.10       -1.93      1.93 o 
  13  -7   5       51.13       55.04      5.31 o 
  -9  -6   5       29.65       36.96      3.23 o 
  -8  -6   5       29.25       34.11      3.14 o 
  -7  -6   5        0.07        2.17      1.71 o 
  -6  -6   5        2.40       -0.43      1.69 o 
  -5  -6   5        2.58        3.70      1.39 o 
  -4  -6   5      262.66      231.65      4.62 o 
  -3  -6   5      730.14      716.54      9.17 o 
  -2  -6   5      640.13      595.94      7.80 o 
  -1  -6   5      588.09      594.55      7.61 o 
   0  -6   5       21.11       29.89      1.72 o 
   1  -6   5      142.25      147.25      3.04 o 
   2  -6   5        0.07        1.77      0.84 o 
   3  -6   5        6.13        3.76      0.63 o 
   4  -6   5     1150.02     1110.96     21.24 o 
   5  -6   5      395.46      378.87      6.65 o 
   6  -6   5      251.82      261.41      5.63 o 
   7  -6   5      245.29      220.12      5.28 o 
   8  -6   5        2.41        3.86      1.45 o 
   9  -6   5       51.59       50.23      2.89 o 
  10  -6   5       11.35       14.00      2.90 o 
  11  -6   5       46.55       36.69      3.86 o 
  12  -6   5       31.77       29.93      3.86 o 
  13  -6   5        0.48        1.93      2.90 o 
  -9  -5   5        0.31        2.41      2.90 o 
  -8  -5   5      128.69      144.52      5.09 o 
  -7  -5   5        6.08        9.86      1.85 o 
  -6  -5   5       10.79        8.07      1.56 o 
  -5  -5   5        1.75       -0.97      1.82 o 
  -4  -5   5       49.68       44.89      2.23 o 
  -3  -5   5       19.62       16.72      1.47 o 
  -2  -5   5       85.85       96.88      2.69 o 
  -1  -5   5     1484.72     1476.36     21.83 o 
   0  -5   5      280.40      309.92      5.43 o 
   1  -5   5        0.95        1.77      0.56 o 
   2  -5   5      220.02      212.74      2.80 o 
   3  -5   5      392.69      379.23      4.61 o 
   4  -5   5        5.49        1.79      0.70 o 
   5  -5   5     2512.02     2476.26     23.39 o 
   6  -5   5      114.79      112.99      3.41 o 
   7  -5   5        5.87        6.21      2.41 o 
   8  -5   5      190.10      188.58      7.24 o 
   9  -5   5       43.66       32.35      3.38 o 
  10  -5   5       11.15        7.24      2.41 o 
  11  -5   5       21.29       24.14      3.38 o 
  12  -5   5       27.30       18.35      3.38 o 
  13  -5   5        3.39       -0.97      2.41 o 
 -10  -4   5       23.95       28.49      4.35 o 
  -9  -4   5       11.45       13.52      3.38 o 
  -8  -4   5       15.75       13.67      2.05 o 
  -7  -4   5      505.06      510.64     11.19 o 
  -6  -4   5       20.20       21.47      2.11 o 
  -5  -4   5        5.80        6.69      1.39 o 
  -4  -4   5      226.64      210.56      4.16 o 
  -3  -4   5      621.24      594.66      7.57 o 
  -2  -4   5      130.44      164.44      4.59 o 
  -1  -4   5      354.57      344.58      4.81 o 
   0  -4   5      791.87      656.78      8.86 o 
   1  -4   5        5.01        5.87      0.84 o 
   2  -4   5      869.28      877.07      7.65 o 
   3  -4   5       31.33       21.73      1.37 o 
   4  -4   5      732.01      726.33      7.97 o 
   5  -4   5       80.01       76.15      2.47 o 
   6  -4   5      184.87      196.04      4.44 o 
   7  -4   5      278.59      248.71     12.31 o 
   8  -4   5        0.10       -1.45      1.45 o 
   9  -4   5        0.76        0.48      1.93 o 
  10  -4   5        0.85       -0.97      1.93 o 
  11  -4   5        2.19        1.45      2.41 o 
  12  -4   5       80.04       82.56      5.79 o 
 -10  -3   5       87.97       90.29      6.28 o 
  -9  -3   5       29.91       33.31      4.35 o 
  -8  -3   5        0.09       -1.32      1.32 o 
  -7  -3   5      124.81      135.81      3.69 o 
  -6  -3   5       15.39       20.02      1.67 o 
  -5  -3   5       55.11       45.63      2.12 o 
  -4  -3   5      237.35      234.90      4.61 o 
  -3  -3   5      128.80      107.02      2.68 o 
  -2  -3   5      896.80      850.97      9.34 o 
  -1  -3   5      378.33      357.32      4.69 o 
   0  -3   5      978.52      951.24      9.81 o 
   1  -3   5      840.96      796.16      7.04 o 
   2  -3   5       54.17       44.52      1.47 o 
   3  -3   5     4092.67     4305.25     57.13 o 
   4  -3   5      102.04      103.89      2.90 o 
   5  -3   5     1142.44     1045.16     10.86 o 
   6  -3   5      443.29      436.86      6.99 o 
   7  -3   5      161.85      147.74      4.10 o 
   8  -3   5        1.73        0.97      1.93 o 
   9  -3   5        2.46        2.90      1.93 o 
  10  -3   5       36.27       34.76      3.86 o 
  11  -3   5        4.04        2.41      2.41 o 
  12  -3   5       31.85       28.00      4.35 o 
 -10  -2   5      118.97      125.05      7.24 o 
  -9  -2   5       11.37       15.32      2.54 o 
  -8  -2   5       15.27       12.16      2.66 o 
  -7  -2   5      428.85      408.44      9.33 o 
  -6  -2   5        0.02       -0.90      0.90 o 
  -5  -2   5       45.84       50.34      2.09 o 
  -4  -2   5        9.19        9.41      1.12 o 
  -3  -2   5       51.88       58.28      1.84 o 
  -2  -2   5     1469.92     1482.34     14.62 o 
  -1  -2   5       67.74       56.55      2.38 o 
   0  -2   5      589.18      537.53      4.85 o 
   1  -2   5        8.53       11.68      0.84 o 
   2  -2   5        9.49        4.04      0.56 o 
   3  -2   5     5930.85     6508.77     57.67 o 
   4  -2   5       41.24       51.66      1.94 o 
   5  -2   5      162.06      169.22      5.18 o 
   6  -2   5     1977.71     1995.13     19.33 o 
   7  -2   5        1.02        1.93      1.93 o 
   8  -2   5      163.71      168.98      6.76 o 
   9  -2   5      249.20      223.54      8.21 o 
  10  -2   5       78.12       58.42      4.83 o 
  11  -2   5       11.14       11.10      2.90 o 
  12  -2   5       16.49       15.45      3.86 o 
  -9  -1   5      361.69      373.43      8.36 o 
  -8  -1   5        6.92       11.71      1.96 o 
  -7  -1   5       86.12       71.83      2.54 o 
  -6  -1   5      400.19      420.33      6.21 o 
  -5  -1   5        1.84        1.71      0.94 o 
  -4  -1   5       36.04       29.94      1.47 o 
  -3  -1   5      175.70      171.00      4.46 o 
  -2  -1   5      444.61      419.88      5.04 o 
  -1  -1   5      522.23      508.97      5.68 o 
   0  -1   5      315.86      284.19      3.55 o 
   1  -1   5     4152.11     4074.65     58.54 o 
   2  -1   5      306.96      303.61      3.88 o 
   3  -1   5     2415.00     2370.15     21.92 o 
   4  -1   5      103.75      101.00      2.20 o 
   5  -1   5       76.32       81.13      2.05 o 
   6  -1   5      179.17      167.33      4.26 o 
   7  -1   5      739.49      725.32     11.09 o 
   8  -1   5        4.79        4.35      1.93 o 
   9  -1   5        0.00       -0.97      1.93 o 
  10  -1   5       34.85       32.35      3.86 o 
  11  -1   5        2.81        4.35      2.41 o 
  12  -1   5        0.67       -2.41      2.41 o 
 -10   0   5        7.53        4.35      3.86 o 
  -9   0   5       24.00       23.02      4.59 o 
  -8   0   5      759.09      759.58     14.48 o 
  -7   0   5        0.05       -1.45      1.45 o 
  -6   0   5       39.51       36.41      1.75 o 
  -5   0   5      238.51      263.63      6.15 o 
  -4   0   5        9.44       13.90      1.05 o 
  -3   0   5      922.47     1000.00     17.89 o 
  -2   0   5     1011.81      976.15      9.86 o 
  -1   0   5      216.24      163.24      2.72 o 
   0   0   5      439.73      446.00      5.04 o 
   1   0   5     2335.34     2615.82     23.85 o 
   2   0   5     3041.28     3130.87     38.16 o 
   3   0   5      879.24      925.44      9.45 o 
   4   0   5      288.55      270.97      3.82 o 
   5   0   5        1.19        0.48      1.24 o 
   6   0   5      535.98      551.11      9.04 o 
   7   0   5      106.03       98.61      3.86 o 
   8   0   5       32.40       32.83      3.38 o 
   9   0   5       17.51       15.45      2.90 o 
  10   0   5       23.24       12.55      2.90 o 
  11   0   5       57.77       55.04      5.31 o 
 -11   1   5       73.22       88.35      7.24 o 
 -10   1   5       17.16        8.69      3.86 o 
  -9   1   5       77.90       71.94      6.28 o 
  -8   1   5       59.31       58.21      7.00 o 
  -7   1   5       71.35       79.55      4.83 o 
  -6   1   5      248.00      229.26      6.28 o 
  -5   1   5      282.16      270.78      3.84 o 
  -4   1   5       27.03       39.67      1.27 o 
  -3   1   5      386.82      399.11      6.65 o 
  -2   1   5       57.46       46.69      2.17 o 
  -1   1   5     1925.87     1867.55     22.19 o 
   0   1   5      203.61      267.41      3.33 o 
   1   1   5      690.92      682.84      7.20 o 
   2   1   5      142.51      159.18      2.92 o 
   3   1   5       24.00       20.71      1.35 o 
   4   1   5      677.16      648.78      9.54 o 
   5   1   5      548.29      493.02      8.17 o 
   6   1   5      260.55      247.09      5.77 o 
   7   1   5      292.54      306.01      6.80 o 
   8   1   5       27.09       27.79      2.67 o 
   9   1   5       10.39        9.17      2.41 o 
  10   1   5        0.08       -1.93      1.93 o 
  11   1   5       11.22        2.41      2.90 o 
 -12   2   5       27.69       20.28      5.31 o 
 -11   2   5       18.59       20.28      4.83 o 
 -10   2   5       25.26       23.18      4.83 o 
  -9   2   5       35.23       44.90      5.31 o 
  -8   2   5     1460.20     1410.19     29.93 o 
  -7   2   5        2.85        2.17      1.33 o 
  -6   2   5      142.01      141.16      4.59 o 
  -5   2   5      135.09      154.32      4.18 o 
  -4   2   5      689.83      719.36     10.37 o 
  -3   2   5        1.56        2.58      0.86 o 
  -2   2   5      133.98      172.29      3.91 o 
  -1   2   5      258.88      277.02      3.45 o 
   0   2   5      222.90      218.79      3.19 o 
   1   2   5       46.98       32.68      1.34 o 
   2   2   5        0.26        2.51      0.64 o 
   3   2   5       53.53       57.86      3.62 o 
   4   2   5      436.84      435.30      7.63 o 
   5   2   5      703.37      634.92     10.17 o 
   6   2   5      141.92      140.24      5.55 o 
   7   2   5       59.32       57.08      3.36 o 
   8   2   5       77.70       85.07      4.18 o 
   9   2   5       53.92       51.66      4.35 o 
  10   2   5        4.44        3.86      2.90 o 
 -12   3   5        0.18        0.00      3.86 o 
 -11   3   5        5.76       -3.86      3.86 o 
 -10   3   5       50.85       51.18      5.79 o 
  -9   3   5      168.38      153.53      8.21 o 
  -8   3   5       35.25       31.38      4.83 o 
  -7   3   5      689.75      709.44     14.97 o 
  -6   3   5       20.45       20.99      2.66 o 
  -5   3   5      583.77      573.34     11.35 o 
  -4   3   5     1234.78     1306.63     26.80 o 
  -3   3   5      230.87      226.86      4.74 o 
  -2   3   5      639.46      697.27      7.39 o 
  -1   3   5     1220.36     1266.41     12.38 o 
   0   3   5      312.87      288.06      4.28 o 
   1   3   5      803.99      744.27     10.64 o 
   2   3   5        2.57        1.87      1.24 o 
   3   3   5      772.41      797.89     11.34 o 
   4   3   5       67.08       69.44      6.52 o 
   5   3   5      217.38      211.02      5.56 o 
   6   3   5      478.88      461.61     10.62 o 
   7   3   5       53.23       49.48      3.36 o 
   8   3   5       57.62       59.71      3.71 o 
   9   3   5        1.74       -0.97      1.93 o 
  10   3   5        4.43        1.45      2.41 o 
 -13   4   5        3.30        0.48      3.86 o 
 -12   4   5        2.40        1.93      3.86 o 
 -11   4   5        4.49        0.48      3.86 o 
 -10   4   5      100.20       91.25      6.76 o 
  -9   4   5      472.85      445.15     14.00 o 
  -8   4   5       13.92       18.35      4.35 o 
  -7   4   5      394.91      388.45      7.54 o 
  -6   4   5     2099.74     2044.12     25.39 o 
  -5   4   5      529.96      532.86      8.80 o 
  -4   4   5       51.54       61.80      2.77 o 
  -3   4   5       35.42       28.92      1.17 o 
  -2   4   5      346.08      369.73      4.68 o 
  -1   4   5      251.98      269.81      3.90 o 
   0   4   5       22.83       27.09      1.34 o 
   1   4   5     1467.67     1505.75     18.55 o 
   2   4   5      567.39      569.46      8.93 o 
   3   4   5      634.75      595.59      9.62 o 
   4   4   5        4.84        7.50      1.93 o 
   5   4   5      494.44      488.77      9.14 o 
   6   4   5      283.22      281.47      7.07 o 
   7   4   5       94.72      100.09      5.07 o 
   8   4   5      101.72      103.42      4.52 o 
   9   4   5      137.37      140.29      5.56 o 
 -13   5   5        0.03       -3.86      3.86 o 
 -12   5   5        0.43        4.83      4.35 o 
 -11   5   5       60.39       65.18      6.28 o 
 -10   5   5       40.85       36.69      5.31 o 
  -9   5   5       77.99       68.56      6.28 o 
  -8   5   5        0.12        0.00      3.38 o 
  -7   5   5     1112.17     1134.13     24.14 o 
  -6   5   5      472.67      490.73      8.58 o 
  -5   5   5      419.72      423.48      7.76 o 
  -4   5   5        1.00        0.00      1.30 o 
  -3   5   5        6.89       13.20      4.36 o 
  -2   5   5        6.34        2.99      0.99 o 
  -1   5   5      122.63      138.51      2.91 o 
   0   5   5      949.10      942.57     17.90 o 
   1   5   5      483.01      449.23      7.54 o 
   2   5   5       81.49       85.81      4.83 o 
   3   5   5        4.45        3.38      2.66 o 
   4   5   5      288.24      266.90      6.38 o 
   5   5   5       52.94       47.01      6.76 o 
   6   5   5      244.89      236.18      6.38 o 
   7   5   5        6.65       10.49      2.41 o 
   8   5   5        1.05       -0.74      2.05 o 
   9   5   5       10.62       16.42      3.86 o 
 -13   6   5       26.09       34.28      5.79 o 
 -12   6   5        6.43       10.14      4.35 o 
 -11   6   5       45.42       59.87      5.79 o 
 -10   6   5        1.42        2.41      3.86 o 
  -9   6   5      446.77      448.05     14.00 o 
  -8   6   5      479.30      466.88     14.00 o 
  -7   6   5      176.78      165.12      8.21 o 
  -6   6   5      301.81      316.55      6.73 o 
  -5   6   5       12.43       17.32      2.90 o 
  -4   6   5       34.19       49.09      3.14 o 
  -3   6   5        0.48        1.66      2.41 o 
  -2   6   5      177.14      152.58      3.87 o 
  -1   6   5      944.19      974.94     20.29 o 
   0   6   5       86.13       80.46      3.12 o 
   1   6   5      442.77      468.26      8.23 o 
   2   6   5       71.81       76.09      3.48 o 
   3   6   5       61.52       53.54      5.79 o 
   4   6   5        0.01        0.75      1.68 o 
   5   6   5        9.10        8.57      2.32 o 
   6   6   5       26.54       27.83      3.14 o 
   7   6   5       13.60       16.18      2.77 o 
   8   6   5        4.83        5.89      2.41 o 
 -13   7   5        1.47        8.21      4.35 o 
 -12   7   5        0.09       -0.97      3.86 o 
 -11   7   5        2.94       -1.93      3.86 o 
 -10   7   5       20.41        8.21      3.86 o 
  -9   7   5       51.33       46.83      5.31 o 
  -8   7   5      163.31      186.85      8.69 o 
  -7   7   5      205.97      196.51      8.69 o 
  -6   7   5        1.84        2.99      1.61 o 
  -5   7   5      279.69      294.78      6.46 o 
  -4   7   5       98.08      101.09      6.52 o 
  -3   7   5      504.07      527.29      9.04 o 
  -2   7   5      915.25      927.62     15.28 o 
  -1   7   5        5.74        4.64      1.61 o 
   0   7   5       78.39       84.50      4.83 o 
   1   7   5        1.46        2.81      1.68 o 
   2   7   5       10.04        9.99      2.05 o 
   3   7   5      309.06      290.43      6.95 o 
   4   7   5      379.31      361.85     11.83 o 
   5   7   5       46.06       45.20      3.57 o 
   6   7   5       10.09       13.14      2.48 o 
   7   7   5       19.39       22.70      3.21 o 
 -13   8   5       23.12       24.14      5.79 o 
 -12   8   5        0.12       -0.97      3.86 o 
 -11   8   5       40.51       45.38      5.79 o 
 -10   8   5        0.15       -1.45      3.38 o 
  -9   8   5       53.32       50.70      5.79 o 
  -8   8   5       63.84       70.97      6.28 o 
  -7   8   5      622.96      593.38     15.93 o 
  -6   8   5        8.33        6.76      2.90 o 
  -5   8   5       26.02       29.58      2.54 o 
  -4   8   5      374.44      392.78      7.85 o 
  -3   8   5       12.74        9.35      2.20 o 
  -2   8   5       16.44       15.26      1.67 o 
  -1   8   5      113.75      121.65      4.28 o 
   0   8   5      570.23      560.84      9.74 o 
   1   8   5       35.69       24.10      3.14 o 
   2   8   5       22.67       23.30      3.86 o 
   3   8   5      289.98      279.50      7.19 o 
   4   8   5       25.32       28.32      3.12 o 
   5   8   5        1.33        4.64      2.66 o 
   6   8   5        2.79        5.63      3.38 o 
 -12   9   5       13.22       19.80      4.83 o 
 -11   9   5        4.49       10.62      3.86 o 
 -10   9   5       46.63       60.83      5.79 o 
  -9   9   5       14.08        3.86      3.38 o 
  -8   9   5      191.99      203.75      9.17 o 
  -7   9   5       96.99       88.35      6.28 o 
  -6   9   5      254.37      233.68      9.17 o 
  -5   9   5      130.57      132.77      4.78 o 
  -4   9   5        5.07        6.28      2.20 o 
  -3   9   5       76.67       77.35      3.71 o 
  -2   9   5      347.09      351.97     11.59 o 
  -1   9   5       13.01       13.36      2.66 o 
   0   9   5      416.19      405.30     14.24 o 
   1   9   5        2.79       -1.93      2.66 o 
   2   9   5       17.99       11.77      2.90 o 
   3   9   5        0.08        2.05      1.96 o 
   4   9   5        0.30       -0.89      2.05 o 
   5   9   5       59.68       68.35      4.52 o 
 -12  10   5        0.00       -0.48      3.38 o 
 -11  10   5        5.67        8.69      3.86 o 
 -10  10   5        8.21        7.73      4.35 o 
  -9  10   5       99.46      101.39      7.24 o 
  -8  10   5        4.55        4.35      3.38 o 
  -7  10   5      110.75      135.19      7.73 o 
  -6  10   5       50.45       56.97      5.31 o 
  -5  10   5        0.09       -1.93      2.41 o 
  -4  10   5       53.73       60.88      3.57 o 
  -3  10   5        1.26        0.00      3.38 o 
  -2  10   5       94.58       80.63      6.76 o 
  -1  10   5       62.47       61.32      6.28 o 
   0  10   5       95.88       89.19      4.38 o 
   1  10   5       36.37       44.71      3.48 o 
   2  10   5        0.05       -0.74      2.05 o 
   3  10   5       23.79       21.64      3.12 o 
   4  10   5        1.78        2.22      2.41 o 
 -11  11   5        0.01        7.24      3.86 o 
 -10  11   5       18.68       24.62      4.83 o 
  -9  11   5       34.56       44.90      5.79 o 
  -8  11   5        6.19        5.79      3.38 o 
  -7  11   5       13.64       18.35      3.38 o 
  -6  11   5      366.37      371.77     12.07 o 
  -5  11   5       19.20       21.73      3.38 o 
  -4  11   5       55.20       54.56      5.79 o 
  -3  11   5       10.19       11.10      4.35 o 
  -2  11   5        7.84        0.48      3.86 o 
  -1  11   5        3.39        2.90      3.86 o 
   0  11   5       28.79       31.38      5.31 o 
   1  11   5       70.08       75.17      6.52 o 
   2  11   5       64.15       62.93      4.18 o 
   3  11   5       36.89       40.81      3.83 o 
 -10  12   5        6.26       10.62      3.86 o 
  -9  12   5       29.23       37.66      5.31 o 
  -8  12   5       19.85       23.66      4.35 o 
  -7  12   5        0.60       -0.97      2.90 o 
  -6  12   5        7.67       12.07      3.38 o 
  -3  12   5       15.90       10.62      4.35 o 
  -2  12   5        9.97        7.24      4.35 o 
  -1  12   5       12.51        8.69      4.83 o 
   0  12   5       12.40       14.48      5.31 o 
   1  12   5        3.03        6.28      4.83 o 
  -9  13   5       41.71       44.90      5.31 o 
  -8  13   5       57.83       64.70      6.28 o 
  -7  13   5        5.42       10.62      3.86 o 
  -2  13   5       11.42       18.83      5.31 o 
  -1  13   5       60.46       67.59      7.24 o 
   1 -14   6       19.50       17.84      3.62 o 
   2 -14   6       25.92       24.38      3.36 o 
   3 -14   6        3.36        8.53      2.54 o 
   4 -14   6        1.91        0.72      3.62 o 
   5 -14   6        2.82        1.69      2.05 o 
   6 -14   6        0.49       -1.21      2.05 o 
   7 -14   6        0.00       -1.54      1.85 o 
   8 -14   6       90.52       94.54      4.94 o 
  -1 -13   6        4.53        5.38      2.32 o 
   0 -13   6       41.11       46.02      2.94 o 
   1 -13   6       17.88       12.61      2.67 o 
   2 -13   6      108.49      107.09      4.94 o 
   3 -13   6       24.66       28.61      3.02 o 
   4 -13   6       16.94       17.66      2.54 o 
   5 -13   6       17.75       21.86      2.90 o 
   6 -13   6        7.38        6.54      2.20 o 
   7 -13   6       11.31       13.30      2.90 o 
   8 -13   6        0.07        0.48      2.05 o 
   9 -13   6       60.52       60.00      3.91 o 
  10 -13   6       26.11       29.73      2.48 o 
  -3 -12   6       26.89       31.56      3.62 o 
  -2 -12   6       13.07       13.82      3.14 o 
  -1 -12   6       34.51       29.76      2.59 o 
   0 -12   6        0.34       -1.53      1.84 o 
   1 -12   6       41.68       47.06      2.87 o 
   2 -12   6       34.38       46.09      4.59 o 
   3 -12   6        0.49        2.90      2.05 o 
   4 -12   6       17.84       22.95      2.73 o 
   5 -12   6        3.96        2.98      1.85 o 
   6 -12   6       37.25       45.89      4.35 o 
   7 -12   6        0.38       -0.70      1.51 o 
   8 -12   6       63.62       62.02      6.52 o 
   9 -12   6       18.11       14.51      1.84 o 
  10 -12   6       13.73       20.25      2.03 o 
  11 -12   6       19.22       19.75      2.09 o 
  -4 -11   6        1.05        3.38      2.20 o 
  -3 -11   6       28.21       27.84      5.55 o 
  -2 -11   6       23.54       28.34      2.40 o 
  -1 -11   6       74.38       71.56      3.28 o 
   0 -11   6       23.50       21.18      2.03 o 
   1 -11   6       23.46       28.36      2.20 o 
   2 -11   6      287.96      279.35      5.56 o 
   3 -11   6       64.10       66.52      4.83 o 
   4 -11   6        1.17       -0.70      1.93 o 
   5 -11   6        7.68        6.28      2.05 o 
   6 -11   6      202.73      194.39     12.55 o 
   7 -11   6        7.96        8.53      2.66 o 
   8 -11   6        1.85       -1.29      1.29 o 
   9 -11   6      271.32      266.26      5.30 o 
  10 -11   6       33.29       34.42      3.72 o 
  11 -11   6        1.12        1.11      1.47 o 
  -5 -10   6        4.48        2.71      2.41 o 
  -4 -10   6        0.08        0.26      1.85 o 
  -3 -10   6       68.65       83.22      3.41 o 
  -2 -10   6        8.71        9.30      1.75 o 
  -1 -10   6        0.38       -0.45      1.49 o 
   0 -10   6      130.11      127.00      3.76 o 
   1 -10   6       62.89       66.20      2.79 o 
   2 -10   6        8.34       11.10      2.62 o 
   3 -10   6      153.37      148.78      6.52 o 
   4 -10   6      112.83      110.06      4.26 o 
   5 -10   6        5.54        3.86      1.71 o 
   6 -10   6       28.90       25.06      1.84 o 
   7 -10   6      110.70      114.20      3.25 o 
   8 -10   6        6.46        3.83      1.28 o 
   9 -10   6       56.30       50.94      2.90 o 
  10 -10   6      154.99      150.48      5.55 o 
  11 -10   6        3.78        2.90      1.71 o 
  12 -10   6        5.58        4.83      2.90 o 
  -6  -9   6        7.91        7.97      2.39 o 
  -5  -9   6       41.03       41.54      3.41 o 
  -4  -9   6        2.54        0.75      2.41 o 
  -3  -9   6       13.15       13.10      2.86 o 
  -2  -9   6       51.28       55.07      2.68 o 
  -1  -9   6      136.10      131.85      3.80 o 
   0  -9   6        0.61        1.93      2.05 o 
   1  -9   6      332.65      333.12      5.66 o 
   2  -9   6       47.02       50.55      2.40 o 
   3  -9   6      155.64      150.10      3.63 o 
   4  -9   6       31.32       30.79      2.90 o 
   5  -9   6      103.11      107.89      3.10 o 
   6  -9   6        0.08       -0.90      0.90 o 
   7  -9   6       29.83       28.37      1.91 o 
   8  -9   6       50.82       50.23      3.07 o 
   9  -9   6        6.07        8.15      1.85 o 
  10  -9   6       56.53       58.30      3.41 o 
  11  -9   6       18.80       23.31      3.86 o 
  12  -9   6       24.71       37.18      4.35 o 
  -7  -8   6        0.01        0.48      2.05 o 
  -6  -8   6        0.32        1.80      1.85 o 
  -5  -8   6       15.41       15.64      2.54 o 
  -4  -8   6       74.53       90.30      3.32 o 
  -3  -8   6        0.17       -0.69      1.19 o 
  -2  -8   6      676.45      617.70      8.63 o 
  -1  -8   6       31.83       40.39      2.12 o 
   0  -8   6       77.99       76.77      2.79 o 
   1  -8   6        1.23        1.93      1.71 o 
   2  -8   6       35.98       41.19      2.12 o 
   3  -8   6        0.92        0.63      1.06 o 
   4  -8   6       16.98       17.11      3.38 o 
   5  -8   6      126.96      140.90      3.19 o 
   6  -8   6        0.76        0.10      0.99 o 
   7  -8   6      214.83      181.80      4.94 o 
   8  -8   6      121.51      100.07      3.91 o 
   9  -8   6       19.56       20.43      2.20 o 
  10  -8   6      107.13      104.38      4.26 o 
  11  -8   6        0.37        0.48      1.93 o 
  12  -8   6       12.02        2.41      2.90 o 
  -8  -7   6        0.04        0.00      2.90 o 
  -7  -7   6        0.01        1.62      1.85 o 
  -6  -7   6       85.23       84.27      4.26 o 
  -5  -7   6       55.31       64.34      3.67 o 
  -4  -7   6       67.71       62.30      2.79 o 
  -3  -7   6      107.80      118.56      3.60 o 
  -2  -7   6       43.88       32.57      2.68 o 
  -1  -7   6       60.85       58.44      2.40 o 
   0  -7   6      173.19      164.03      3.71 o 
   1  -7   6     1585.77     1579.15     16.43 o 
   2  -7   6       54.27       53.34      2.12 o 
   3  -7   6       25.68       25.57      1.56 o 
   4  -7   6     1531.78     1467.93     12.68 o 
   5  -7   6       14.32        9.34      1.19 o 
   6  -7   6       52.90       43.53      2.54 o 
   7  -7   6        2.38        2.66      1.37 o 
   8  -7   6      671.55      668.59     10.91 o 
   9  -7   6       32.26       34.85      2.54 o 
  10  -7   6       24.77       23.18      3.38 o 
  11  -7   6       19.83       22.21      3.38 o 
  12  -7   6       19.15       22.69      3.86 o 
  -9  -6   6        0.00        0.48      2.90 o 
  -8  -6   6        8.12        9.66      3.38 o 
  -7  -6   6       49.15       56.05      6.52 o 
  -6  -6   6        5.37        7.85      1.56 o 
  -5  -6   6       25.18       23.83      1.95 o 
  -4  -6   6     1131.59     1140.98     13.45 o 
  -3  -6   6       96.14       94.69      3.15 o 
  -2  -6   6        6.06        7.58      1.45 o 
  -1  -6   6       22.37       15.03      1.39 o 
   0  -6   6       43.97       44.59      1.95 o 
   1  -6   6      449.39      430.60      5.92 o 
   2  -6   6      695.10      684.76      8.16 o 
   3  -6   6      164.58      141.65      2.49 o 
   4  -6   6        0.18       -0.58      0.80 o 
   5  -6   6        2.09       -0.48      1.02 o 
   6  -6   6       21.01       13.68      3.14 o 
   7  -6   6       13.45       12.43      1.71 o 
   8  -6   6        0.53       -0.76      1.16 o 
   9  -6   6      351.05      340.87     10.14 o 
  10  -6   6        0.47        0.00      1.93 o 
  11  -6   6       13.11       14.00      2.90 o 
  12  -6   6       48.32       49.73      4.83 o 
  -9  -5   6        1.11        5.31      3.38 o 
  -8  -5   6       24.53       32.35      4.35 o 
  -7  -5   6        0.00       -0.30      1.44 o 
  -6  -5   6       56.82       49.60      2.51 o 
  -5  -5   6       25.85       28.49      2.03 o 
  -4  -5   6      287.56      270.50      5.00 o 
  -3  -5   6      705.00      703.37      8.97 o 
  -2  -5   6       23.15       19.24      1.47 o 
  -1  -5   6      365.50      316.51      5.77 o 
   0  -5   6       26.67       25.59      1.48 o 
   1  -5   6        4.13        2.74      0.84 o 
   2  -5   6      302.13      296.63      3.63 o 
   3  -5   6        1.31       -0.24      0.48 o 
   4  -5   6      287.98      265.79      4.16 o 
   5  -5   6       95.38       91.12      3.14 o 
   6  -5   6       51.04       50.72      2.66 o 
   7  -5   6        1.84        6.28      1.69 o 
   8  -5   6       83.39       91.12      3.41 o 
   9  -5   6        0.93       -1.45      1.45 o 
  10  -5   6      115.42      114.91      5.79 o 
  11  -5   6        5.09        3.86      2.41 o 
  12  -5   6       28.10       25.11      3.86 o 
 -10  -4   6       25.07       28.97      4.35 o 
  -9  -4   6        6.02        2.41      2.90 o 
  -8  -4   6        3.30        0.48      1.85 o 
  -7  -4   6       44.74       41.25      4.59 o 
  -6  -4   6       61.32       56.33      3.00 o 
  -5  -4   6      231.06      235.44      4.53 o 
  -4  -4   6      538.15      538.13      7.29 o 
  -3  -4   6      113.49      108.51      2.96 o 
  -2  -4   6     2015.73     1971.23     19.38 o 
  -1  -4   6        2.70        8.34      1.06 o 
   0  -4   6      179.57      182.22      3.19 o 
   1  -4   6       98.35       87.99      2.20 o 
   2  -4   6      539.80      495.31      6.71 o 
   3  -4   6      140.05      143.40      3.07 o 
   4  -4   6       73.45       73.06      2.03 o 
   5  -4   6       64.67       59.72      2.01 o 
   6  -4   6        9.11       12.63      1.37 o 
   7  -4   6       38.05       26.49      2.17 o 
   8  -4   6      133.09      109.12      5.31 o 
   9  -4   6      282.84      288.72      9.17 o 
  10  -4   6        3.83        5.31      2.41 o 
  11  -4   6       11.29       13.04      2.90 o 
  12  -4   6        0.10        0.48      2.41 o 
 -10  -3   6       38.26       41.04      4.83 o 
  -9  -3   6       82.63       80.63      5.79 o 
  -8  -3   6        0.01       -0.79      1.68 o 
  -7  -3   6        0.12       -0.54      1.51 o 
  -6  -3   6       44.10       34.09      2.80 o 
  -5  -3   6        1.32        3.59      1.19 o 
  -4  -3   6      100.48      111.86      3.26 o 
  -3  -3   6      294.19      279.93      4.40 o 
  -2  -3   6       74.11       61.45      2.99 o 
  -1  -3   6      650.60      650.80      7.86 o 
   0  -3   6      778.44      832.54     10.62 o 
   1  -3   6        9.61       11.60      0.77 o 
   2  -3   6      713.38      751.17      9.88 o 
   3  -3   6     2005.72     2013.17     19.22 o 
   4  -3   6      119.22      124.42      2.51 o 
   5  -3   6      193.95      192.80      3.43 o 
   6  -3   6        1.72        2.00      1.21 o 
   7  -3   6      530.12      565.37     13.04 o 
   8  -3   6       51.31       44.90      3.86 o 
   9  -3   6        0.15       -1.45      1.93 o 
  10  -3   6      302.20      322.04     10.14 o 
  11  -3   6       30.47       41.04      4.35 o 
  12  -3   6       17.93       20.76      3.86 o 
 -10  -2   6       16.38        7.24      3.38 o 
  -9  -2   6        7.77        4.56      5.55 o 
  -8  -2   6        4.06        2.94      3.14 o 
  -7  -2   6        6.73        3.19      1.61 o 
  -6  -2   6      164.21      145.79      8.21 o 
  -5  -2   6      695.67      690.08     16.08 o 
  -4  -2   6      373.89      391.64      5.53 o 
  -3  -2   6       17.82       14.45      1.36 o 
  -2  -2   6      845.35      807.51      8.86 o 
  -1  -2   6      473.00      531.87      6.25 o 
   0  -2   6       86.19       97.68      1.53 o 
   1  -2   6      681.39      659.68     10.32 o 
   2  -2   6      251.63      299.57      4.08 o 
   3  -2   6     1030.25     1109.24     11.42 o 
   4  -2   6      697.12      785.15      8.73 o 
   5  -2   6      372.35      342.93      4.81 o 
   6  -2   6       52.63       65.98      6.04 o 
   7  -2   6       24.25       26.55      2.90 o 
   8  -2   6       19.47       24.62      2.90 o 
   9  -2   6       50.40       45.87      3.86 o 
  10  -2   6        9.14        6.28      2.41 o 
  11  -2   6       58.43       68.56      5.31 o 
  12  -2   6        4.65        1.93      2.90 o 
 -10  -1   6        1.08       -2.90      3.86 o 
  -9  -1   6       33.38       33.99      7.24 o 
  -8  -1   6       10.17       11.90      2.41 o 
  -7  -1   6       49.53       40.04      2.90 o 
  -6  -1   6       52.66       47.17      2.89 o 
  -5  -1   6        0.14        1.59      1.16 o 
  -4  -1   6     2676.93     2761.70     29.59 o 
  -3  -1   6       23.08       25.51      1.28 o 
  -2  -1   6        3.83        7.30      0.70 o 
  -1  -1   6     1721.46     1692.03     16.19 o 
   0  -1   6      323.02      307.31      5.46 o 
   1  -1   6        4.26        6.10      0.70 o 
   2  -1   6        1.80        1.57      0.77 o 
   3  -1   6      568.76      554.14      6.40 o 
   4  -1   6       73.93       67.74      1.91 o 
   5  -1   6      477.34      493.15      8.02 o 
   6  -1   6       10.60        7.89      1.61 o 
   7  -1   6      397.92      396.39     10.14 o 
   8  -1   6        1.96        3.38      1.93 o 
   9  -1   6      144.43      138.08      6.28 o 
  10  -1   6      112.00      124.08      6.28 o 
  11  -1   6        0.18       -2.41      2.41 o 
 -11   0   6       82.04       74.84      7.24 o 
 -10   0   6       46.11       66.15      6.28 o 
  -9   0   6       18.84       17.40      3.14 o 
  -8   0   6      109.10       92.54      9.41 o 
  -7   0   6       14.16       16.77      3.14 o 
  -6   0   6       14.49       17.10      3.62 o 
  -5   0   6      152.21      154.80      4.40 o 
  -4   0   6       51.27       59.46      2.67 o 
  -3   0   6     1451.45     1373.39     13.54 o 
  -2   0   6      377.87      407.87      4.80 o 
  -1   0   6     1388.09     1390.85     13.47 o 
   0   0   6     1335.96     1320.76     27.49 o 
   1   0   6     3491.49     3720.40     33.60 o 
   2   0   6        7.84        9.96      1.07 o 
   3   0   6        0.33        0.18      0.64 o 
   4   0   6      335.36      321.89      5.77 o 
   5   0   6      366.23      375.21      6.80 o 
   6   0   6       49.00       42.36      3.86 o 
   7   0   6      113.91      101.38      4.05 o 
   8   0   6      316.87      319.14      9.66 o 
   9   0   6       98.61       98.01      5.79 o 
  10   0   6        1.14        0.48      2.41 o 
  11   0   6       20.63       30.90      4.35 o 
 -11   1   6       84.72       82.08      7.24 o 
 -10   1   6       15.39        1.93      3.86 o 
  -9   1   6        2.27        0.00      2.66 o 
  -8   1   6       66.97       66.01      3.57 o 
  -7   1   6       21.52       23.47      2.66 o 
  -6   1   6       51.74       50.92      3.02 o 
  -5   1   6      304.52      330.74      7.24 o 
  -4   1   6      735.49      732.88     10.91 o 
  -3   1   6      127.73      128.63      3.62 o 
  -2   1   6      204.84      181.32      4.10 o 
  -1   1   6       33.94       31.36      1.14 o 
   0   1   6       28.75       38.13      1.70 o 
   1   1   6      705.04      689.50      7.48 o 
   2   1   6      663.72      672.65      7.39 o 
   3   1   6      107.25      112.16      3.12 o 
   4   1   6        0.95        1.87      1.24 o 
   5   1   6      138.55      148.07      4.18 o 
   6   1   6       37.69       29.93      3.38 o 
   7   1   6       66.41       66.63      4.59 o 
   8   1   6        7.56        7.73      2.41 o 
   9   1   6      134.54      128.91      6.28 o 
  10   1   6        0.65        0.48      2.41 o 
  11   1   6       10.86       10.14      3.38 o 
 -12   2   6       33.41       37.66      6.28 o 
 -11   2   6       32.51       25.59      5.31 o 
 -10   2   6      153.27      141.46      8.69 o 
  -9   2   6        1.09        3.38      3.38 o 
  -8   2   6        0.13       -0.80      1.30 o 
  -7   2   6      536.11      521.85      9.49 o 
  -6   2   6      222.63      221.76      5.43 o 
  -5   2   6      167.52      156.57      4.18 o 
  -4   2   6      229.88      230.40      5.09 o 
  -3   2   6     1807.07     1756.27     21.84 o 
  -2   2   6     3584.16     3722.15     42.67 o 
  -1   2   6      182.94      214.82      8.45 o 
   0   2   6        3.06        3.79      0.74 o 
   1   2   6        0.03        0.00      0.70 o 
   2   2   6       86.23       84.60      4.35 o 
   3   2   6      726.54      668.97     11.83 o 
   4   2   6      458.16      454.16     20.76 o 
   5   2   6        7.42        6.48      1.68 o 
   6   2   6       18.85       18.04      2.32 o 
   7   2   6        1.56       -0.35      1.68 o 
   8   2   6       46.02       43.42      3.12 o 
   9   2   6        0.26        1.45      2.41 o 
  10   2   6       47.70       49.73      4.83 o 
 -12   3   6       63.98       68.56      7.24 o 
 -11   3   6        7.85        4.35      4.35 o 
 -10   3   6       38.34       49.25      5.79 o 
  -9   3   6       85.52       81.11      6.76 o 
  -8   3   6      657.85      645.50     12.79 o 
  -7   3   6       84.32       69.40      6.28 o 
  -6   3   6       14.62       17.71      3.62 o 
  -5   3   6      284.89      281.00      7.73 o 
  -4   3   6       15.95       16.13      1.61 o 
  -3   3   6      181.67      211.00      5.79 o 
  -2   3   6      266.88      248.67      5.12 o 
  -1   3   6       13.49        7.11      0.79 o 
   0   3   6      195.84      199.96      3.25 o 
   1   3   6      214.55      229.77      3.57 o 
   2   3   6      581.56      548.59      8.58 o 
   3   3   6      329.47      344.58      6.38 o 
   4   3   6      288.02      287.98      6.14 o 
   5   3   6      188.60      190.42      5.34 o 
   6   3   6       27.50       28.60      2.67 o 
   7   3   6        0.62       -1.30      1.30 o 
   8   3   6        0.23        0.64      1.73 o 
   9   3   6       59.72       66.63      5.31 o 
  10   3   6        0.22        0.00      2.41 o 
 -12   4   6        0.99        1.45      4.35 o 
 -11   4   6       24.75       15.93      4.83 o 
 -10   4   6       26.80       28.49      5.31 o 
  -9   4   6      158.62      189.75      9.66 o 
  -8   4   6       99.70      111.53      7.73 o 
  -7   4   6      210.42      199.80      5.34 o 
  -6   4   6       26.23       25.30      2.17 o 
  -5   4   6      113.54      109.52      3.93 o 
  -4   4   6      418.87      373.07      9.17 o 
  -3   4   6       26.91       31.38      3.38 o 
  -2   4   6       58.67       67.65      3.07 o 
  -1   4   6      776.80      711.39      7.88 o 
   0   4   6     2604.98     2624.97     39.58 o 
   1   4   6      678.49      680.25      9.96 o 
   2   4   6       58.42       62.18      2.77 o 
   3   4   6      452.36      426.34     15.21 o 
   4   4   6        8.07        6.33      1.68 o 
   5   4   6       13.82       12.94      2.17 o 
   6   4   6        5.10        3.03      1.68 o 
   7   4   6       63.30       61.44      3.83 o 
   8   4   6      133.78      133.74      5.34 o 
   9   4   6        0.15       -1.45      2.41 o 
 -12   5   6       29.15       23.18      5.31 o 
 -11   5   6        8.39        4.83      4.35 o 
 -10   5   6       32.81       33.80      5.31 o 
  -9   5   6       14.32       11.59      3.86 o 
  -8   5   6       91.53       89.32      6.76 o 
  -7   5   6      182.49      198.51      6.04 o 
  -6   5   6      179.00      194.69      5.34 o 
  -5   5   6      105.42      103.16      3.83 o 
  -4   5   6      317.02      320.03      6.60 o 
  -3   5   6       83.62       82.10      3.36 o 
  -2   5   6      165.60      165.38      4.44 o 
  -1   5   6        0.73        1.19      2.56 o 
   0   5   6      445.93      463.64      7.54 o 
   1   5   6      645.63      639.14      9.74 o 
   2   5   6        7.72        8.79      1.68 o 
   3   5   6        7.51        9.04      2.90 o 
   4   5   6      445.38      437.27      8.70 o 
   5   5   6       30.08       34.83      3.12 o 
   6   5   6        2.58        2.81      1.68 o 
   7   5   6        2.96        6.10      2.11 o 
   8   5   6       30.45       32.16      3.48 o 
 -12   6   6       17.58       33.80      5.79 o 
 -11   6   6      346.34      363.08     14.00 o 
 -10   6   6        0.33       -1.45      3.86 o 
  -9   6   6        1.10        3.86      3.38 o 
  -8   6   6      268.78      257.82     10.14 o 
  -7   6   6        8.97        7.73      3.86 o 
  -6   6   6       28.91       23.74      3.38 o 
  -5   6   6       12.24       15.25      2.32 o 
  -4   6   6     1254.44     1187.79     16.38 o 
  -3   6   6      531.71      524.34     13.04 o 
  -2   6   6      326.72      334.92      6.80 o 
  -1   6   6      481.23      434.05     12.07 o 
   0   6   6      384.65      369.47      7.00 o 
   1   6   6        2.61        2.41      1.68 o 
   2   6   6      241.69      245.99      5.79 o 
   3   6   6      271.75      265.46      9.17 o 
   4   6   6       47.63       40.10      3.12 o 
   5   6   6       53.34       58.06      3.48 o 
   6   6   6      159.40      168.81     13.04 o 
   7   6   6       39.05       40.62      5.55 o 
 -12   7   6        1.32       -3.38      4.35 o 
 -11   7   6       19.19       21.24      5.31 o 
 -10   7   6       42.75       47.32      5.79 o 
  -9   7   6      148.94      159.81      8.69 o 
  -8   7   6       84.44       85.94      6.76 o 
  -7   7   6      109.60       89.80      6.76 o 
  -6   7   6       28.82       26.60      2.90 o 
  -5   7   6        3.82        5.05      2.41 o 
  -4   7   6       11.79        7.00      2.05 o 
  -3   7   6      629.45      661.39     11.09 o 
  -2   7   6      312.80      302.77      6.60 o 
  -1   7   6      109.23      102.36      6.28 o 
   0   7   6       79.83       82.65      3.57 o 
   1   7   6      256.89      239.94      6.28 o 
   2   7   6       38.90       36.35      2.85 o 
   3   7   6        1.58        1.77      2.41 o 
   4   7   6       41.87       42.59      3.12 o 
   5   7   6        1.77       -0.61      2.17 o 
   6   7   6        0.05        0.93      2.11 o 
   7   7   6        0.05        4.73      3.14 o 
 -12   8   6        1.16       -2.90      3.86 o 
 -11   8   6       65.70       76.77      7.24 o 
 -10   8   6        8.95       18.35      4.83 o 
  -9   8   6       40.25       36.21      5.31 o 
  -8   8   6       12.61        8.21      3.38 o 
  -7   8   6      112.39      111.53      7.24 o 
  -6   8   6       47.99       49.73      5.31 o 
  -5   8   6        1.15       -0.13      1.85 o 
  -4   8   6      289.91      302.02      6.83 o 
  -3   8   6      504.67      524.27      9.54 o 
  -2   8   6       77.82       93.18      6.28 o 
  -1   8   6      169.35      149.67      7.73 o 
   0   8   6      192.59      177.53      5.09 o 
   1   8   6       15.91       14.65      2.41 o 
   2   8   6      187.77      195.62      6.28 o 
   3   8   6        1.18        0.08      3.38 o 
   4   8   6        8.54        9.48      2.48 o 
   5   8   6        3.52        4.73      2.41 o 
   6   8   6        3.75        1.93      2.41 o 
 -12   9   6       11.61       13.04      4.83 o 
 -11   9   6       14.52       16.42      4.83 o 
 -10   9   6       26.10       29.45      4.83 o 
  -9   9   6        2.03        6.28      3.86 o 
  -8   9   6       11.34       14.00      4.35 o 
  -7   9   6       23.95       17.86      3.86 o 
  -6   9   6        0.16       -0.48      2.90 o 
  -5   9   6       32.71       36.70      3.07 o 
  -4   9   6       39.73       40.20      3.23 o 
  -3   9   6      183.11      191.19      8.69 o 
  -2   9   6      126.63      117.32      7.24 o 
  -1   9   6        8.09       13.52      4.35 o 
   0   9   6       30.24       30.90      5.31 o 
   1   9   6        1.87        5.98      2.05 o 
   2   9   6       10.35       12.97      2.66 o 
   3   9   6      162.09      153.81      5.44 o 
   4   9   6        0.84        1.72      2.32 o 
   5   9   6        0.93        6.88      2.48 o 
 -11  10   6        1.59        5.31      4.35 o 
 -10  10   6       65.31       79.18      7.24 o 
  -9  10   6      212.69      206.16     10.14 o 
  -8  10   6        0.97        2.41      3.38 o 
  -7  10   6        6.18       11.59      3.38 o 
  -6  10   6       15.45       13.04      3.38 o 
  -5  10   6        2.40        1.45      2.90 o 
  -4  10   6       21.12       25.11      4.35 o 
  -3  10   6        0.06       -3.38      3.38 o 
  -2  10   6      278.00      258.31     11.10 o 
  -1  10   6       72.00       73.87      6.76 o 
   0  10   6       82.23       83.53      7.24 o 
   1  10   6       13.28       11.59      4.35 o 
   2  10   6       10.58       13.38      2.48 o 
   3  10   6       12.07       10.89      2.85 o 
 -11  11   6       55.56       62.28      6.76 o 
 -10  11   6        2.59        9.66      4.35 o 
  -9  11   6        2.84        9.66      4.35 o 
  -8  11   6       18.27       21.24      4.35 o 
  -7  11   6        1.51        7.24      3.38 o 
  -6  11   6        1.10        4.83      2.90 o 
  -4  11   6      283.88      269.89     11.10 o 
  -3  11   6        0.21       -3.38      3.38 o 
  -2  11   6        0.00        4.83      3.86 o 
  -1  11   6      142.34      161.74      9.66 o 
   0  11   6       19.83       15.45      5.31 o 
   1  11   6       43.88       48.28      6.76 o 
   2  11   6        3.55       -1.93      4.83 o 
 -10  12   6        4.82       17.38      4.83 o 
  -9  12   6       64.64       70.49      6.76 o 
  -8  12   6       77.58       81.60      6.76 o 
  -7  12   6       31.62       41.52      4.83 o 
  -3  12   6        1.40       -3.86      3.86 o 
  -2  12   6       12.50        5.31      4.35 o 
  -1  12   6        3.26        3.86      4.83 o 
   0  12   6        9.45        5.79      4.83 o 
  -8  13   6        0.01        0.97      3.38 o 
  -2  13   6        3.55       -2.41      3.86 o 
   2 -14   7        3.09        0.28      2.32 o 
   3 -14   7        5.65        1.96      4.10 o 
   4 -14   7        1.04        0.71      2.20 o 
   5 -14   7       56.61       67.97      4.26 o 
   6 -14   7       13.64       10.93      2.73 o 
   7 -14   7       12.40       11.86      2.73 o 
   0 -13   7       28.26       35.98      2.79 o 
   1 -13   7        3.21        2.76      2.32 o 
   2 -13   7       17.56       14.15      3.38 o 
   3 -13   7        9.38       10.62      2.54 o 
   4 -13   7        0.00        0.24      3.14 o 
   5 -13   7       73.72       72.32      4.10 o 
   6 -13   7      100.43       93.88      6.52 o 
   7 -13   7        9.05        5.61      2.41 o 
   8 -13   7        0.53       -1.14      1.93 o 
   9 -13   7        1.08       -1.40      2.17 o 
  -2 -12   7        5.63        2.90      5.31 o 
  -1 -12   7        3.34        2.92      1.63 o 
   0 -12   7       25.51       26.27      2.78 o 
   1 -12   7       10.08       10.30      1.84 o 
   2 -12   7        0.58       -1.40      1.85 o 
   3 -12   7      111.11      125.14      4.94 o 
   4 -12   7        9.01        8.39      2.20 o 
   5 -12   7        6.45        6.04      2.66 o 
   6 -12   7       60.50       63.51      3.76 o 
   7 -12   7       11.41       13.67      2.39 o 
   8 -12   7        0.41        0.00      2.41 o 
   9 -12   7       13.29       17.00      1.99 o 
  10 -12   7        5.28        4.35      1.67 o 
  -3 -11   7       15.57       15.89      3.86 o 
  -2 -11   7       16.76       17.20      2.20 o 
  -1 -11   7       42.88       40.66      2.68 o 
   0 -11   7        5.34        2.97      1.52 o 
   1 -11   7       24.10       23.08      2.94 o 
   2 -11   7       42.88       39.83      2.40 o 
   3 -11   7       42.91       46.27      3.86 o 
   4 -11   7      159.90      147.43      7.48 o 
   5 -11   7        5.63        5.07      2.05 o 
   6 -11   7      234.21      239.37     17.86 o 
   7 -11   7       91.79       72.84      8.69 o 
   8 -11   7       10.58        9.82      2.09 o 
   9 -11   7        6.53        6.70      1.47 o 
  10 -11   7        0.00       -0.52      1.28 o 
  11 -11   7       34.61       39.20      2.59 o 
  -5 -10   7        0.13        1.37      2.20 o 
  -4 -10   7        3.07        6.13      2.20 o 
  -3 -10   7       23.57       25.74      2.31 o 
  -2 -10   7        0.06       -1.39      1.47 o 
  -1 -10   7       42.96       43.98      2.59 o 
   0 -10   7       72.67       74.21      3.07 o 
   1 -10   7        0.78       -1.19      1.19 o 
   2 -10   7       66.24       66.51      2.79 o 
   3 -10   7       55.85       52.51      3.23 o 
   4 -10   7       25.70       25.35      2.39 o 
   5 -10   7      253.89      251.05      6.46 o 
   6 -10   7       16.72       12.81      1.56 o 
   7 -10   7      182.56      183.72      6.77 o 
   8 -10   7       61.27       69.41      2.76 o 
   9 -10   7       16.25       21.24      1.93 o 
  10 -10   7        0.01        1.45      1.71 o 
  11 -10   7        4.76        4.30      3.14 o 
  -6  -9   7        1.16        1.69      2.05 o 
  -5  -9   7       28.77       34.48      3.23 o 
  -4  -9   7       17.95       26.42      4.63 o 
  -3  -9   7       21.50       20.08      4.03 o 
  -2  -9   7       61.09       54.12      2.79 o 
  -1  -9   7       17.59       21.55      2.03 o 
   0  -9   7        4.05        4.35      1.39 o 
   1  -9   7        1.72        4.12      1.28 o 
   2  -9   7       64.97       58.76      2.48 o 
   3  -9   7       47.48       45.06      3.11 o 
   4  -9   7      521.81      501.26     14.97 o 
   5  -9   7       84.18       86.30      2.82 o 
   6  -9   7      112.45      107.91      3.10 o 
   7  -9   7       26.10       25.12      1.84 o 
   8  -9   7      266.57      248.04      6.31 o 
   9  -9   7       28.06       27.40      2.54 o 
  10  -9   7       16.49       23.32      2.54 o 
  11  -9   7       21.92       23.66      3.86 o 
  12  -9   7       19.39       21.24      3.86 o 
  -7  -8   7       19.18       26.07      4.83 o 
  -6  -8   7       28.60       34.90      3.86 o 
  -5  -8   7       26.57       21.77      3.06 o 
  -4  -8   7        0.14        1.59      2.08 o 
  -3  -8   7       48.19       48.70      2.51 o 
  -2  -8   7      103.10       91.80      3.35 o 
  -1  -8   7      512.29      485.77      7.41 o 
   0  -8   7      161.36      157.75      3.80 o 
   1  -8   7      295.26      299.16      5.28 o 
   2  -8   7        7.60       13.28      1.88 o 
   3  -8   7        2.59        0.72      0.99 o 
   4  -8   7      417.43      391.81      6.80 o 
   5  -8   7      584.95      549.14      7.30 o 
   6  -8   7      215.15      193.31      3.95 o 
   7  -8   7       76.53       69.50      3.23 o 
   8  -8   7      101.38       84.79      3.57 o 
   9  -8   7        3.44        5.79      1.71 o 
  10  -8   7        7.56        8.69      2.41 o 
  11  -8   7       12.40       14.97      3.38 o 
  12  -8   7       24.72       25.59      3.86 o 
  -7  -7   7       16.24       22.21      4.35 o 
  -6  -7   7       61.04       59.85      4.44 o 
  -5  -7   7        3.49        2.09      1.39 o 
  -4  -7   7       61.77       51.51      3.22 o 
  -3  -7   7       12.81       12.24      2.66 o 
  -2  -7   7      210.43      197.36      4.36 o 
  -1  -7   7        1.41        0.39      1.12 o 
   0  -7   7        1.68        2.25      1.12 o 
   1  -7   7      119.06      100.89      2.87 o 
   2  -7   7      121.92      117.70      2.94 o 
   3  -7   7       43.50       51.61      2.06 o 
   4  -7   7      105.50      105.96      2.82 o 
   5  -7   7      340.35      334.19      5.24 o 
   6  -7   7      676.45      631.04     10.22 o 
   7  -7   7        2.39        2.66      1.37 o 
   8  -7   7      280.34      276.26      6.31 o 
   9  -7   7        1.04        2.17      1.37 o 
  10  -7   7        1.87        1.45      2.41 o 
  11  -7   7        0.33       -0.48      2.41 o 
  12  -7   7        9.07        7.73      2.90 o 
  -8  -6   7        1.08        0.97      2.90 o 
  -7  -6   7       57.09       70.01      5.79 o 
  -6  -6   7       42.33       53.39      3.86 o 
  -5  -6   7        5.73        5.31      1.48 o 
  -4  -6   7       55.07       41.62      2.40 o 
  -3  -6   7        0.02        0.30      1.28 o 
  -2  -6   7      348.93      318.97      5.45 o 
  -1  -6   7      795.85      768.06     10.56 o 
   0  -6   7       25.54       28.17      1.75 o 
   1  -6   7      211.95      208.10      3.88 o 
   2  -6   7      166.72      187.41      3.60 o 
   3  -6   7       30.44       31.93      1.42 o 
   4  -6   7      200.58      229.95      3.41 o 
   5  -6   7      403.16      367.48      7.73 o 
   6  -6   7      152.93      164.35      4.60 o 
   7  -6   7      258.49      257.70      5.80 o 
   8  -6   7        9.53        7.21      1.51 o 
   9  -6   7       26.18       22.69      2.90 o 
  10  -6   7       18.16       15.45      2.90 o 
  11  -6   7       79.84       88.35      5.79 o 
  12  -6   7       21.14       25.59      3.86 o 
  -9  -5   7        0.21        7.24      3.38 o 
  -8  -5   7      114.86      116.84      7.24 o 
  -7  -5   7        1.45       -0.97      3.38 o 
  -6  -5   7      106.58      105.70      7.24 o 
  -5  -5   7       51.80       42.47      2.31 o 
  -4  -5   7      381.45      348.46      5.89 o 
  -3  -5   7        2.45        0.48      1.12 o 
  -2  -5   7       15.91       16.57      1.47 o 
  -1  -5   7       46.02       43.21      1.95 o 
   0  -5   7      787.69      785.83      9.25 o 
   1  -5   7      112.33      110.12      2.76 o 
   2  -5   7      479.57      473.82      5.09 o 
   3  -5   7      348.95      339.75      4.12 o 
   4  -5   7        8.03        7.57      1.12 o 
   5  -5   7       20.08       16.66      1.71 o 
   6  -5   7      207.80      191.44      4.83 o 
   7  -5   7      461.11      423.68      7.85 o 
   8  -5   7      125.81      133.26      5.79 o 
   9  -5   7        6.58        4.83      2.41 o 
  10  -5   7        0.69        1.45      1.93 o 
  11  -5   7        5.51       10.14      2.90 o 
  12  -5   7       17.09       26.07      3.86 o 
  -9  -4   7       10.36       13.52      3.38 o 
  -8  -4   7       16.20       14.68      2.54 o 
  -7  -4   7        0.55       -0.72      1.71 o 
  -6  -4   7        0.32        0.00      1.51 o 
  -5  -4   7      147.90      149.27      4.78 o 
  -4  -4   7      337.04      310.12      5.65 o 
  -3  -4   7       82.86       75.32      2.68 o 
  -2  -4   7      451.88      476.32      8.14 o 
  -1  -4   7      467.01      429.70      6.94 o 
   0  -4   7      394.03      397.37      5.45 o 
   1  -4   7      311.63      309.28      4.61 o 
   2  -4   7      348.76      358.18      4.12 o 
   3  -4   7        9.60        8.28      0.99 o 
   4  -4   7      528.94      523.98      6.68 o 
   5  -4   7      318.88      334.34      4.92 o 
   6  -4   7      121.97      128.20      3.76 o 
   7  -4   7      545.89      547.99     13.04 o 
   8  -4   7       68.07       57.45      4.35 o 
   9  -4   7        2.36        6.76      2.41 o 
  10  -4   7        5.55        3.86      2.41 o 
  11  -4   7        1.76        4.35      2.41 o 
  12  -4   7       29.67       34.28      4.35 o 
 -10  -3   7        0.02        1.93      2.90 o 
  -9  -3   7        2.38       -0.52      4.10 o 
  -8  -3   7      234.26      241.26      6.99 o 
  -7  -3   7       48.60       48.28      3.23 o 
  -6  -3   7        0.01       -0.91      1.51 o 
  -5  -3   7        8.57        4.59      2.17 o 
  -4  -3   7       40.66       47.99      2.12 o 
  -3  -3   7      511.83      484.15      6.57 o 
  -2  -3   7      972.60      982.56     10.70 o 
  -1  -3   7       41.16       34.15      1.56 o 
   0  -3   7     1008.68      959.42     12.62 o 
   1  -3   7      371.97      375.06      5.44 o 
   2  -3   7       68.39       54.54      1.84 o 
   3  -3   7       10.57       10.87      1.12 o 
   4  -3   7       65.80       81.45      2.23 o 
   5  -3   7     1720.39     1734.18     17.28 o 
   6  -3   7      132.59      110.56      4.83 o 
   7  -3   7      395.65      404.60     10.62 o 
   8  -3   7      808.71      798.09     17.38 o 
   9  -3   7        3.83        1.45      1.93 o 
  10  -3   7        0.69        0.48      1.93 o 
  11  -3   7        5.05        4.35      2.41 o 
 -10  -2   7        2.11        3.24      5.79 o 
  -9  -2   7        1.45       -1.96      1.96 o 
  -8  -2   7      171.73      166.88      5.77 o 
  -7  -2   7       17.21       23.15      3.38 o 
  -6  -2   7       41.92       36.37      4.10 o 
  -5  -2   7      159.45      167.39      4.94 o 
  -4  -2   7       62.08       60.23      3.07 o 
  -3  -2   7        1.71        0.97      0.90 o 
  -2  -2   7      125.44      129.09      2.69 o 
  -1  -2   7      199.18      202.29      3.33 o 
   0  -2   7      836.52      820.41      7.18 o 
   1  -2   7       31.29       27.53      1.28 o 
   2  -2   7      489.10      500.91      6.09 o 
   3  -2   7        1.37        0.69      0.70 o 
   4  -2   7       16.73       21.09      1.28 o 
   5  -2   7      326.71      349.51      6.31 o 
   6  -2   7        1.06        1.45      1.24 o 
   7  -2   7      103.98      125.05      5.79 o 
   8  -2   7      319.67      311.41      9.66 o 
   9  -2   7       19.81       27.04      3.38 o 
  10  -2   7        9.47       12.07      2.90 o 
  11  -2   7        8.81        3.86      2.90 o 
 -10  -1   7       12.50        7.24      4.35 o 
  -9  -1   7       13.07       21.29      5.79 o 
  -8  -1   7       10.87        5.87      1.96 o 
  -7  -1   7       75.04       69.00      3.48 o 
  -6  -1   7      168.09      159.63      4.94 o 
  -5  -1   7      463.40      449.62      8.51 o 
  -4  -1   7      872.89      864.72     17.86 o 
  -3  -1   7      172.67      167.88      4.44 o 
  -2  -1   7      364.18      351.74      4.68 o 
  -1  -1   7     1060.67     1041.96     10.78 o 
   0  -1   7      140.92      147.51      3.76 o 
   1  -1   7        1.47        5.22      1.16 o 
   2  -1   7        2.14        3.90      1.03 o 
   3  -1   7      774.60      826.81      8.99 o 
   4  -1   7       13.22        9.45      1.30 o 
   5  -1   7     1537.42     1514.28     19.11 o 
   6  -1   7       63.36       55.09      3.02 o 
   7  -1   7      127.64      101.39      5.31 o 
   8  -1   7       75.68       78.22      4.83 o 
   9  -1   7       18.45       19.31      3.38 o 
  10  -1   7       10.96        8.21      2.90 o 
  11  -1   7        6.48        5.79      2.90 o 
 -11   0   7        0.55       -2.41      4.35 o 
 -10   0   7       19.99       20.28      5.31 o 
  -9   0   7        0.31       -1.68      1.68 o 
  -8   0   7        3.21        0.79      1.68 o 
  -7   0   7       30.85       39.59      2.67 o 
  -6   0   7      627.65      616.62     10.72 o 
  -5   0   7      181.18      175.83      4.94 o 
  -4   0   7      115.68      108.59      3.57 o 
  -3   0   7       13.30       15.01      1.61 o 
  -2   0   7        3.95       14.94      1.51 o 
  -1   0   7      433.88      427.30      5.10 o 
   0   0   7       63.40       54.87      1.45 o 
   1   0   7       27.73       32.80      1.34 o 
   2   0   7        3.96        3.02      0.65 o 
   3   0   7      124.18      132.92      2.58 o 
   4   0   7       17.51       20.66      1.93 o 
   5   0   7        0.08        0.12      1.24 o 
   6   0   7     1183.20     1147.71     16.17 o 
   7   0   7       16.25       16.89      2.32 o 
   8   0   7        3.44        6.28      2.41 o 
   9   0   7       49.27       55.04      4.83 o 
  10   0   7        0.24       -0.48      1.93 o 
  11   0   7        8.51       10.14      3.38 o 
 -12   1   7        5.35        1.93      4.83 o 
 -11   1   7        0.75       -3.86      3.86 o 
 -10   1   7        5.02        2.41      4.35 o 
  -9   1   7      157.26      157.87      5.56 o 
  -8   1   7      147.47      125.84      4.74 o 
  -7   1   7       13.40       14.28      2.05 o 
  -6   1   7      943.38      912.99     13.80 o 
  -5   1   7        0.05       -0.18      1.69 o 
  -4   1   7       97.20      111.85      3.71 o 
  -3   1   7      572.73      555.24      9.04 o 
  -2   1   7       35.67       38.22      2.20 o 
  -1   1   7     1578.19     1594.25     28.00 o 
   0   1   7      418.77      433.09      5.25 o 
   1   1   7      643.04      659.94      7.37 o 
   2   1   7       56.71       49.48      1.67 o 
   3   1   7        9.56       14.51      3.62 o 
   4   1   7       59.66       49.63      2.67 o 
   5   1   7        4.04        1.45      1.45 o 
   6   1   7      360.20      346.48      7.29 o 
   7   1   7      523.28      520.95      9.69 o 
   8   1   7        0.10        0.48      1.93 o 
   9   1   7       35.24       42.00      4.35 o 
  10   1   7        1.10        3.38      2.90 o 
 -12   2   7        0.72       -1.45      4.35 o 
 -11   2   7       10.88        5.31      4.83 o 
 -10   2   7       24.14       20.76      4.83 o 
  -9   2   7        6.92        0.00      3.86 o 
  -8   2   7       30.51       32.22      2.77 o 
  -7   2   7        2.92        9.09      1.73 o 
  -6   2   7     1500.11     1420.96     19.42 o 
  -5   2   7      336.74      335.70      6.94 o 
  -4   2   7        6.27        5.10      1.51 o 
  -3   2   7        0.06        1.31      1.16 o 
  -2   2   7        2.69        2.41      1.69 o 
  -1   2   7        0.33        2.90      1.45 o 
   0   2   7        7.74        3.77      0.79 o 
   1   2   7       66.74       72.63      4.96 o 
   2   2   7       49.45       47.81      2.90 o 
   3   2   7       35.21       34.90      2.32 o 
   4   2   7       99.54       90.71      3.62 o 
   5   2   7      149.46      147.71      4.52 o 
   6   2   7      228.39      235.32      6.03 o 
   7   2   7       52.25       48.74      3.36 o 
   8   2   7       64.66       60.59      3.83 o 
   9   2   7        1.92       -1.45      1.93 o 
  10   2   7       17.22       16.90      3.86 o 
 -12   3   7       11.74       -0.48      4.83 o 
 -11   3   7        2.39        0.00      4.35 o 
 -10   3   7        4.07        0.48      3.86 o 
  -9   3   7       42.13       40.07      5.79 o 
  -8   3   7        0.09        0.97      2.17 o 
  -7   3   7      120.80      117.95      4.38 o 
  -6   3   7        7.08        2.90      1.73 o 
  -5   3   7      980.63      938.70     26.07 o 
  -4   3   7       77.62       76.97      3.36 o 
  -3   3   7      507.66      517.13      8.70 o 
  -2   3   7       80.92       85.70      3.41 o 
  -1   3   7      142.97      113.17      8.69 o 
   0   3   7      157.07      163.84      3.26 o 
   1   3   7      696.75      696.51      9.86 o 
   2   3   7       87.18       79.97      3.12 o 
   3   3   7       63.36       60.47      6.04 o 
   4   3   7      508.06      478.08      8.58 o 
   5   3   7      317.84      310.28      6.84 o 
   6   3   7        0.27        0.44      1.93 o 
   7   3   7      105.50      122.65      4.87 o 
   8   3   7        8.67        6.37      2.41 o 
   9   3   7       20.84       16.42      3.38 o 
 -12   4   7        3.92       -0.48      4.83 o 
 -11   4   7        4.06        6.76      4.35 o 
 -10   4   7        0.05       -3.86      3.86 o 
  -9   4   7        5.24        4.35      4.35 o 
  -7   4   7      367.05      383.93      7.89 o 
  -6   4   7      162.26      164.59      4.99 o 
  -5   4   7      461.36      473.70      8.80 o 
  -4   4   7      120.79      107.82      4.59 o 
  -3   4   7      560.00      516.30      9.04 o 
  -2   4   7      140.79      142.56      4.26 o 
  -1   4   7       46.90       52.92      3.07 o 
   0   4   7      141.35      132.29      6.28 o 
   1   4   7      486.99      499.14      8.00 o 
   2   4   7       84.73       87.03      3.21 o 
   3   4   7        7.12        8.42      2.41 o 
   4   4   7       16.64       21.73      2.41 o 
   5   4   7      295.79      292.82     18.59 o 
   6   4   7        3.47        3.22      1.73 o 
   7   4   7       56.83       56.92      3.83 o 
   8   4   7      119.37      130.78      7.00 o 
 -12   5   7        1.48        3.38      4.83 o 
 -11   5   7        0.01        0.97      3.86 o 
 -10   5   7       13.45       15.45      4.83 o 
  -9   5   7        0.96        4.83      4.35 o 
  -8   5   7        6.54        6.76      4.35 o 
  -7   5   7      218.78      234.33      6.03 o 
  -6   5   7       21.64       22.24      2.48 o 
  -5   5   7      277.64      274.11      6.60 o 
  -4   5   7       52.28       50.97      3.23 o 
  -3   5   7       52.92       51.45      3.07 o 
  -2   5   7      502.03      504.63      8.88 o 
  -1   5   7      602.91      637.17     16.66 o 
   0   5   7       53.26       59.39      4.83 o 
   1   5   7      303.54      318.61      8.93 o 
   2   5   7      141.79      119.68      4.02 o 
   3   5   7       60.20       59.49      3.21 o 
   4   5   7        4.86        0.09      3.86 o 
   5   5   7        0.68        0.13      1.68 o 
   6   5   7      115.87      114.56      6.04 o 
   7   5   7       15.57       16.70      2.85 o 
   8   5   7       15.19       15.91      2.85 o 
 -12   6   7        4.12       10.62      4.83 o 
 -11   6   7       21.43       28.97      5.79 o 
 -10   6   7       13.61        8.69      4.35 o 
  -9   6   7       96.01       94.15      7.73 o 
  -8   6   7        0.01        0.00      3.38 o 
  -7   6   7      313.95      281.00     10.62 o 
  -6   6   7      946.01      926.96     18.59 o 
  -5   6   7      105.53       92.60      4.59 o 
  -4   6   7      162.96      164.03     10.14 o 
  -3   6   7      106.27      103.40      4.26 o 
  -2   6   7       93.25      101.88      4.10 o 
  -1   6   7       21.88       25.59      3.86 o 
   0   6   7       36.21       35.73      4.35 o 
   1   6   7       71.69       88.25      3.57 o 
   2   6   7       12.85        9.85      2.17 o 
   3   6   7      170.52      154.63      4.99 o 
   4   6   7        2.43        4.99      2.41 o 
   5   6   7        4.24        0.68      2.66 o 
   6   6   7       25.65       31.82      4.35 o 
   7   6   7        8.79        8.66      2.77 o 
 -12   7   7        8.49       12.07      5.31 o 
 -11   7   7        1.56        0.00      4.35 o 
 -10   7   7        3.67        3.86      4.35 o 
  -9   7   7        0.70        0.00      3.86 o 
  -8   7   7       25.02       23.18      4.35 o 
  -7   7   7       70.47       69.53      6.76 o 
  -6   7   7       91.40       96.53      4.18 o 
  -5   7   7      334.38      297.24      7.15 o 
  -4   7   7        0.25       -2.17      2.17 o 
  -3   7   7      165.60      181.74      5.28 o 
  -2   7   7      397.37      363.56     11.10 o 
  -1   7   7      967.20      967.08     21.73 o 
   0   7   7      486.23      487.16     14.48 o 
   1   7   7       42.90       45.38      5.31 o 
   2   7   7      128.22      136.72      6.04 o 
   3   7   7       27.41       25.95      2.77 o 
   4   7   7        5.52        5.01      2.90 o 
   5   7   7       44.72       45.89      7.73 o 
   6   7   7      189.85      195.96      6.84 o 
 -12   8   7       13.29       21.73      5.31 o 
 -11   8   7       13.37       10.14      5.31 o 
 -10   8   7        5.37        7.73      4.35 o 
  -9   8   7       73.31       89.80      7.73 o 
  -8   8   7       11.57       15.93      4.35 o 
  -7   8   7        0.05       -0.48      3.38 o 
  -6   8   7      246.96      266.08      6.80 o 
  -5   8   7       43.09       35.49      3.07 o 
  -4   8   7        0.03       -0.24      2.05 o 
  -3   8   7      103.12      106.70      6.76 o 
  -2   8   7       12.09       10.62      3.86 o 
  -1   8   7       22.66       17.86      3.86 o 
   0   8   7       22.50       29.93      4.83 o 
   1   8   7       68.21       84.49      6.76 o 
   2   8   7       91.17       76.77      7.24 o 
   3   8   7        2.90        3.07      2.11 o 
   4   8   7        7.33        7.55      4.35 o 
   5   8   7       47.29       49.80      3.93 o 
 -11   9   7        4.18       -3.38      4.35 o 
 -10   9   7        2.35        9.66      4.35 o 
  -9   9   7        2.00        7.73      3.86 o 
  -8   9   7       46.20       58.90      6.28 o 
  -7   9   7        3.34        9.17      3.86 o 
  -6   9   7       22.68       16.42      3.86 o 
  -5   9   7      300.69      304.28      7.51 o 
  -4   9   7       65.93       67.38      3.91 o 
  -3   9   7        0.90        0.48      3.38 o 
  -2   9   7       59.98       63.73      5.79 o 
  -1   9   7        0.64       -3.38      3.38 o 
   0   9   7      127.50      132.77      8.69 o 
   1   9   7        2.77        2.90      4.35 o 
   2   9   7       53.86       65.18      7.24 o 
   3   9   7       10.89       12.55      5.31 o 
   4   9   7        1.55        0.48      2.17 o 
 -11  10   7       22.02       26.07      5.79 o 
 -10  10   7        0.05        2.90      4.35 o 
  -9  10   7        9.10        6.28      4.35 o 
  -8  10   7        0.32        1.45      3.86 o 
  -7  10   7       76.78       82.08      6.76 o 
  -6  10   7        8.60       15.93      3.86 o 
  -5  10   7       73.61       85.25     12.79 o 
  -4  10   7       85.01       89.32      6.76 o 
  -3  10   7       41.10       33.31      5.31 o 
  -2  10   7       18.01       20.76      4.35 o 
  -1  10   7        1.08       -1.93      3.38 o 
   0  10   7       52.39       58.90      6.28 o 
   1  10   7       12.27       18.35      5.31 o 
   2  10   7        1.18       -3.86      3.86 o 
   3  10   7        5.50        8.69      5.31 o 
 -10  11   7        0.65       10.62      4.35 o 
  -9  11   7        6.71        9.66      4.35 o 
  -8  11   7        3.89        9.66      3.86 o 
  -7  11   7       11.43       23.18      4.35 o 
  -6  11   7       15.75       15.45      3.86 o 
  -4  11   7      147.64      145.33      8.69 o 
  -3  11   7       90.73       97.05      7.73 o 
  -2  11   7      161.47      155.47      9.66 o 
  -1  11   7        2.45       -3.86      3.86 o 
   0  11   7        6.34        4.35      4.83 o 
   1  11   7       65.45       54.08      6.76 o 
  -9  12   7        7.60        9.66      4.35 o 
  -8  12   7       40.37       42.49      5.79 o 
  -7  12   7      121.84      149.67      8.69 o 
  -3  12   7        0.99       -3.86      4.35 o 
  -2  12   7        0.00       -1.45      4.35 o 
  -1  12   7       21.50       12.07      4.83 o 
   4 -14   8        0.41       -2.17      5.07 o 
   5 -14   8        2.95       -0.72      2.39 o 
   0 -13   8        1.62        0.22      2.78 o 
   1 -13   8        4.59        0.00      4.35 o 
   2 -13   8       86.32       96.76      5.12 o 
   3 -13   8        1.08       -1.63      2.20 o 
   4 -13   8      102.15      109.81      5.09 o 
   5 -13   8       12.61       14.25      3.62 o 
   6 -13   8        0.34       -1.85      1.85 o 
   7 -13   8        2.23        2.90      3.38 o 
   8 -13   8       28.75       34.79      3.86 o 
  -1 -12   8       32.86       38.68      2.87 o 
   0 -12   8       35.34       31.18      2.56 o 
   1 -12   8       68.61       68.58      3.32 o 
   2 -12   8        0.01        0.00      2.05 o 
   3 -12   8       70.21       88.01     11.59 o 
   4 -12   8        9.22       10.40      2.41 o 
   5 -12   8        0.86        1.10      3.86 o 
   6 -12   8        0.89       -0.27      1.51 o 
   7 -12   8        0.00        0.24      1.71 o 
   8 -12   8        6.84        3.14      2.66 o 
   9 -12   8        0.45        0.71      1.47 o 
  10 -12   8       20.68       20.28      3.86 o 
  -3 -11   8        0.45        1.58      1.52 o 
  -2 -11   8        4.48       13.00      3.20 o 
  -1 -11   8        4.43        1.13      1.67 o 
   0 -11   8        6.62        6.28      1.75 o 
   1 -11   8      142.46      134.53      4.97 o 
   2 -11   8       48.63       46.69      3.41 o 
   3 -11   8        9.30        8.45      2.41 o 
   4 -11   8      110.49      111.40      4.60 o 
   5 -11   8        0.01       -0.91      1.69 o 
   6 -11   8        7.43        5.27      3.14 o 
   7 -11   8        1.80        1.21      1.71 o 
   8 -11   8       10.13        9.81      1.63 o 
   9 -11   8       19.85       17.90      2.03 o 
  10 -11   8        3.07        3.86      1.67 o 
  -4 -10   8        9.60       10.20      2.03 o 
  -3 -10   8        3.14        5.53      2.00 o 
  -2 -10   8        0.49        0.48      1.82 o 
  -1 -10   8       21.66       21.27      2.28 o 
   0 -10   8       16.92       17.34      2.17 o 
   1 -10   8        2.13        1.61      2.35 o 
   2 -10   8      281.94      289.02      5.74 o 
   3 -10   8        8.79        6.32      2.17 o 
   4 -10   8        0.55        0.16      1.51 o 
   5 -10   8      118.52      106.38      5.55 o 
   6 -10   8        9.53        5.15      1.39 o 
   7 -10   8        7.23       10.59      1.63 o 
   8 -10   8       32.65       35.28      2.20 o 
   9 -10   8       56.15       68.23      3.04 o 
  10 -10   8       13.55        9.44      2.66 o 
  11 -10   8        0.26       -1.45      2.41 o 
  -5  -9   8        2.58        9.17      2.90 o 
  -4  -9   8       68.47       81.32      3.52 o 
  -3  -9   8       90.57       91.78      3.52 o 
  -2  -9   8        0.48       -0.48      1.19 o 
  -1  -9   8        1.41        2.41      1.28 o 
   0  -9   8        4.38        2.90      1.39 o 
   1  -9   8      252.75      266.32      5.28 o 
   2  -9   8       41.08       38.54      2.12 o 
   3  -9   8      279.94      283.24      6.46 o 
   4  -9   8       40.68       34.71      2.54 o 
   5  -9   8        0.06       -0.99      0.99 o 
   6  -9   8      166.55      158.56      3.76 o 
   7  -9   8       18.68       21.60      1.84 o 
   8  -9   8        8.72        8.21      2.90 o 
   9  -9   8       50.99       51.55      3.23 o 
  10  -9   8       29.67       26.07      3.86 o 
  11  -9   8        2.03        2.41      2.41 o 
  -6  -8   8        1.93        3.86      2.90 o 
  -5  -8   8       28.71       32.65      6.28 o 
  -4  -8   8       11.72       10.37      1.67 o 
  -3  -8   8        7.76        8.26      1.47 o 
  -2  -8   8       36.49       41.55      2.51 o 
  -1  -8   8      103.24       93.60      3.24 o 
   0  -8   8      630.07      604.92      8.61 o 
   1  -8   8        0.69       -0.64      1.12 o 
   2  -8   8      255.64      259.40      4.90 o 
   3  -8   8      307.83      297.92      5.18 o 
   4  -8   8      176.95      160.65      4.74 o 
   5  -8   8        2.22        1.45      1.59 o 
   6  -8   8        0.67        0.97      1.12 o 
   7  -8   8        6.18        8.24      1.71 o 
   8  -8   8       32.86       35.25      2.73 o 
   9  -8   8       47.95       51.23      5.79 o 
  10  -8   8       40.34       42.00      4.35 o 
  11  -8   8        2.75        1.93      2.41 o 
  -7  -7   8        0.86        4.83      2.90 o 
  -6  -7   8        4.42        1.36      3.62 o 
  -5  -7   8        5.21        3.62      1.71 o 
  -4  -7   8       67.99       68.57      3.07 o 
  -3  -7   8       78.32       87.41      3.15 o 
  -2  -7   8       22.50       20.29      2.51 o 
  -1  -7   8        2.45        3.97      1.28 o 
   0  -7   8      119.12      106.36      3.15 o 
   1  -7   8       66.11       63.25      2.48 o 
   2  -7   8       20.91       25.63      1.81 o 
   3  -7   8     1066.70     1016.93     18.46 o 
   4  -7   8       76.98       77.83      2.48 o 
   5  -7   8        0.74       -1.01      1.72 o 
   6  -7   8      499.76      445.35      8.36 o 
   7  -7   8        8.09        8.51      1.71 o 
   8  -7   8        0.79        0.97      1.37 o 
   9  -7   8        8.71       12.07      2.90 o 
  10  -7   8      103.97      106.70      6.28 o 
  11  -7   8       38.30       42.49      4.83 o 
  -8  -6   8        1.94        5.31      2.90 o 
  -7  -6   8        0.14       -2.06      4.10 o 
  -6  -6   8       35.34       21.51      2.73 o 
  -5  -6   8       20.23       15.87      2.20 o 
  -4  -6   8        0.00       -0.24      1.37 o 
  -3  -6   8      129.53      118.86      3.52 o 
  -2  -6   8      682.83      704.11     13.62 o 
  -1  -6   8      257.91      250.88      4.69 o 
   0  -6   8        1.11        0.64      1.52 o 
   1  -6   8       17.80       25.98      1.63 o 
   2  -6   8       40.51       46.08      2.03 o 
   3  -6   8        1.01       -1.00      1.11 o 
   4  -6   8     1143.37     1095.30     10.04 o 
   5  -6   8       35.17       36.27      2.39 o 
   6  -6   8        0.15       -1.02      1.02 o 
   7  -6   8        0.31       -0.83      1.16 o 
   8  -6   8       14.91       24.62      2.90 o 
   9  -6   8        1.37        0.97      1.93 o 
  10  -6   8        1.22        5.31      2.41 o 
  11  -6   8      104.84      126.50      6.76 o 
  -8  -5   8       33.42       35.96      3.41 o 
  -7  -5   8        7.67        6.56      2.66 o 
  -6  -5   8       14.16       18.67      2.39 o 
  -5  -5   8       17.32       17.18      2.20 o 
  -4  -5   8       82.21       68.91      3.57 o 
  -3  -5   8        3.00        2.38      1.70 o 
  -2  -5   8       53.52       48.46      2.23 o 
  -1  -5   8       87.22       91.89      2.76 o 
   0  -5   8       47.67       49.77      2.03 o 
   1  -5   8     1038.40     1016.61     11.38 o 
   2  -5   8       96.41      108.17      2.25 o 
   3  -5   8      270.65      261.50      3.63 o 
   4  -5   8       74.68       66.84      2.31 o 
   5  -5   8      354.87      360.70      6.80 o 
   6  -5   8        4.03        1.24      1.16 o 
   7  -5   8       32.56       33.80      3.38 o 
   8  -5   8        7.79        7.24      2.41 o 
   9  -5   8        8.18        6.76      2.41 o 
  10  -5   8        5.77        6.28      2.90 o 
  11  -5   8       15.37       25.59      3.86 o 
  -9  -4   8        0.61        0.97      2.90 o 
  -8  -4   8       33.42       33.22      3.23 o 
  -7  -4   8       61.65       59.48      3.76 o 
  -6  -4   8      212.01      176.11      5.63 o 
  -5  -4   8       25.14       14.28      2.05 o 
  -4  -4   8      318.35      306.00      7.17 o 
  -3  -4   8      207.72      209.55      5.46 o 
  -2  -4   8       60.19       60.96      2.40 o 
  -1  -4   8        0.46        2.11      1.52 o 
   0  -4   8      145.77      135.10      2.98 o 
   1  -4   8      168.17      156.07      3.12 o 
   2  -4   8      719.07      689.62      6.72 o 
   3  -4   8       32.86       34.79      1.75 o 
   4  -4   8      154.96      141.08      3.15 o 
   5  -4   8        9.38       10.64      1.28 o 
   6  -4   8       14.60        8.83      1.51 o 
   7  -4   8        0.08        0.00      1.93 o 
   8  -4   8        8.49        5.79      2.41 o 
   9  -4   8       43.71       47.80      4.35 o 
  10  -4   8        0.03       -1.93      1.93 o 
  11  -4   8        2.80        0.48      2.41 o 
 -10  -3   8        0.88        4.83      2.90 o 
  -9  -3   8       11.16       13.54      3.62 o 
  -8  -3   8        5.17        5.76      2.05 o 
  -7  -3   8       65.67       70.50      5.79 o 
  -6  -3   8        1.37       -1.51      1.51 o 
  -5  -3   8       68.11       52.43      3.86 o 
  -4  -3   8       33.32       31.34      4.59 o 
  -3  -3   8       13.93       14.90      1.85 o 
  -2  -3   8      636.25      660.88     10.75 o 
  -1  -3   8      131.16      130.58      3.58 o 
   0  -3   8        0.52       -0.62      0.62 o 
   1  -3   8        0.58        0.00      0.57 o 
   2  -3   8      993.10     1069.31     11.49 o 
   3  -3   8       51.69       48.77      4.10 o 
   4  -3   8      106.61      114.63      2.87 o 
   5  -3   8     1276.94     1272.18     13.56 o 
   6  -3   8      219.37      227.89      7.24 o 
   7  -3   8       87.14       82.56      4.83 o 
   8  -3   8       24.52       26.07      3.38 o 
   9  -3   8      142.54      144.36      6.76 o 
  10  -3   8       17.40       13.04      2.90 o 
  11  -3   8       32.22       43.94      4.83 o 
 -10  -2   8       64.54       65.14      5.07 o 
  -9  -2   8       10.33       10.49      3.38 o 
  -8  -2   8       18.57       20.17      2.67 o 
  -7  -2   8        1.09       -1.39      1.51 o 
  -6  -2   8       12.13        6.72      1.85 o 
  -5  -2   8        4.14       -1.16      1.16 o 
  -4  -2   8      530.91      515.28      9.38 o 
  -3  -2   8      305.36      298.31     11.10 o 
  -2  -2   8      207.27      206.66      9.41 o 
  -1  -2   8       14.25       17.88      1.71 o 
   0  -2   8      209.05      201.88      2.68 o 
   1  -2   8       34.00       41.64      2.64 o 
   2  -2   8      387.19      379.24      8.59 o 
   3  -2   8     1517.86     1595.01     15.96 o 
   4  -2   8      533.78      520.21      6.89 o 
   5  -2   8        0.13        0.48      1.24 o 
   6  -2   8       98.80       97.22      7.73 o 
   7  -2   8        8.47       11.10      2.41 o 
   8  -2   8        9.69       11.59      2.41 o 
   9  -2   8        4.30        6.28      2.41 o 
  10  -2   8       32.37       29.93      3.86 o 
  11  -2   8       10.28        9.66      3.38 o 
 -10  -1   8       13.54       10.05      2.77 o 
  -9  -1   8      238.47      226.30     12.55 o 
  -8  -1   8       80.57       76.66      4.18 o 
  -7  -1   8        7.19       11.47      2.20 o 
  -6  -1   8       15.26       15.70      2.17 o 
  -5  -1   8      517.26      486.24     17.14 o 
  -4  -1   8       46.76       50.42      2.89 o 
  -3  -1   8      306.68      338.85     11.59 o 
  -2  -1   8     1219.80     1213.00     16.56 o 
  -1  -1   8       96.38       87.88      3.07 o 
   0  -1   8       88.84       79.12      2.16 o 
   1  -1   8      424.08      441.67      5.67 o 
   2  -1   8     1576.70     1558.33     19.53 o 
   3  -1   8      423.50      426.16      6.07 o 
   4  -1   8       91.14       90.16      3.86 o 
   5  -1   8      371.92      382.48      7.15 o 
   6  -1   8      148.00      127.55      4.26 o 
   7  -1   8       59.57       43.45      3.86 o 
   8  -1   8       26.94       25.59      3.38 o 
   9  -1   8       20.77       18.35      3.38 o 
  10  -1   8       14.45       14.48      3.38 o 
 -11   0   8        0.01        1.45      4.35 o 
 -10   0   8       38.65       29.45      5.79 o 
  -9   0   8       50.81       47.16      4.35 o 
  -8   0   8      165.03      156.05      5.43 o 
  -7   0   8       14.47       11.29      1.96 o 
  -6   0   8      133.73      111.83      4.26 o 
  -5   0   8      130.21      139.59      4.60 o 
  -4   0   8      101.88      104.91      4.10 o 
  -3   0   8      190.14      173.52      4.60 o 
  -2   0   8      534.36      522.69     21.49 o 
  -1   0   8      118.41      121.66      7.48 o 
   0   0   8       66.12       61.53      7.97 o 
   1   0   8      494.09      526.06      6.52 o 
   2   0   8      279.91      306.17      4.51 o 
   3   0   8      721.59      725.08     19.55 o 
   4   0   8       93.18       89.42      4.35 o 
   5   0   8       47.36       48.68      3.86 o 
   6   0   8       80.94       77.92      3.71 o 
   7   0   8       36.76       30.44      2.77 o 
   8   0   8       10.62        9.17      2.41 o 
   9   0   8        1.31        2.90      2.41 o 
  10   0   8       27.72       20.28      3.86 o 
 -11   1   8        8.27        5.31      4.83 o 
 -10   1   8        3.69       -3.86      4.35 o 
  -9   1   8       56.34       55.89      3.83 o 
  -8   1   8       18.20       15.13      2.41 o 
  -7   1   8        5.09        2.41      1.61 o 
  -6   1   8       98.11       80.78      4.59 o 
  -5   1   8        0.93       -0.64      3.38 o 
  -4   1   8        0.72        2.80      1.61 o 
  -3   1   8      333.04      333.79     13.04 o 
  -2   1   8       76.95       82.66      3.23 o 
  -1   1   8       14.59       11.13      1.71 o 
   0   1   8       89.77       95.21      3.23 o 
   1   1   8       80.92       78.67      2.09 o 
   2   1   8      132.21      129.92      3.48 o 
   3   1   8       73.38       78.03      3.02 o 
   4   1   8      434.17      444.40      7.76 o 
   5   1   8      151.32      138.03      4.40 o 
   6   1   8        0.01       -1.19      1.68 o 
   7   1   8        3.43        4.39      1.96 o 
   8   1   8       26.10       32.35      3.86 o 
   9   1   8        0.01       -1.93      1.93 o 
  10   1   8        6.93       13.04      3.38 o 
 -11   2   8       39.05       27.52      6.28 o 
 -10   2   8       97.81       89.32      7.73 o 
  -9   2   8        4.40       -1.93      3.86 o 
  -8   2   8      218.09      212.70      6.25 o 
  -7   2   8       66.53       66.17      3.57 o 
  -6   2   8       39.92       32.52      2.77 o 
  -5   2   8     1395.06     1362.21     19.31 o 
  -4   2   8       16.57       15.29      1.96 o 
  -3   2   8       10.80       15.17      1.85 o 
  -2   2   8      673.42      638.63     10.24 o 
  -1   2   8      219.86      231.28      5.55 o 
   0   2   8     1555.60     1571.03     20.13 o 
   1   2   8      252.70      250.10      8.21 o 
   2   2   8      706.48      721.23     10.44 o 
   3   2   8      145.92      148.24      4.59 o 
   4   2   8      277.99      273.79      9.66 o 
   5   2   8      467.51      457.16      8.58 o 
   6   2   8       72.72       71.79      3.71 o 
   7   2   8        4.61        5.94      2.05 o 
   8   2   8        2.03        1.93      2.41 o 
   9   2   8       32.09       23.18      3.86 o 
 -11   3   8        7.92        1.45      4.83 o 
 -10   3   8      200.50      171.88     10.14 o 
  -9   3   8        7.96       -1.93      3.86 o 
  -8   3   8       10.17        8.07      3.62 o 
  -7   3   8      117.72      125.14      9.41 o 
  -6   3   8        0.27       -0.70      1.69 o 
  -5   3   8      345.13      331.72      8.21 o 
  -4   3   8       19.73       27.16      2.54 o 
  -3   3   8      112.90      115.05      4.83 o 
  -2   3   8      168.67      182.52      5.12 o 
  -1   3   8        1.44       -0.05      2.66 o 
   0   3   8      304.87      285.89      8.93 o 
   1   3   8      306.39      296.93      9.66 o 
   2   3   8       88.21       93.13      3.21 o 
   3   3   8        2.40        0.00      1.30 o 
   4   3   8      590.88      583.18     10.09 o 
   5   3   8        7.92       13.18      2.05 o 
   6   3   8       57.73       61.66      3.86 o 
   7   3   8        2.15        3.64      2.05 o 
   8   3   8        0.57        0.07      1.76 o 
   9   3   8        1.05        1.45      2.41 o 
 -12   4   8       12.43        3.38      5.31 o 
 -11   4   8       39.48       37.18      6.76 o 
 -10   4   8       12.79       11.59      5.31 o 
  -9   4   8       53.74       62.77      6.76 o 
  -8   4   8       76.40       75.14      4.02 o 
  -7   4   8       61.73       54.29      3.48 o 
  -6   4   8      186.32      180.19      5.43 o 
  -5   4   8      608.04      590.56     10.37 o 
  -4   4   8       53.91       45.55      4.59 o 
  -3   4   8      196.74      176.71      7.73 o 
  -2   4   8      369.04      356.74      7.33 o 
  -1   4   8       11.23       16.95      2.90 o 
   0   4   8        1.52        2.41      2.41 o 
   1   4   8       50.20       53.59      4.83 o 
   2   4   8      424.79      420.85     11.10 o 
   3   4   8      621.90      603.38     14.97 o 
   4   4   8        0.28       -1.30      1.30 o 
   5   4   8      155.21      142.74      4.99 o 
   6   4   8       29.04       32.27      2.85 o 
   7   4   8        1.11        4.48      2.11 o 
   8   4   8        0.13        2.90      2.41 o 
 -12   5   8       70.61       83.53      8.69 o 
 -11   5   8       15.77       16.42      5.79 o 
 -10   5   8       41.33       44.42      6.28 o 
  -9   5   8       25.24       31.87      5.79 o 
  -8   5   8        0.08        6.76      4.35 o 
  -7   5   8      194.78      211.37      6.03 o 
  -6   5   8       77.45       69.04      3.83 o 
  -5   5   8        3.32        3.07      1.68 o 
  -4   5   8       71.21       66.83      3.57 o 
  -3   5   8        2.14       -0.39      1.61 o 
  -2   5   8      105.82       98.78      5.31 o 
  -1   5   8        4.40        6.28      2.90 o 
   0   5   8       96.06       96.08      6.28 o 
   1   5   8        1.95        1.45      2.90 o 
   2   5   8      155.43      145.33      8.21 o 
   3   5   8       96.67      107.75      4.02 o 
   4   5   8       73.43       82.52      5.55 o 
   5   5   8        0.00       -0.13      4.83 o 
   6   5   8       90.73       89.08      4.46 o 
   7   5   8       39.98       47.73      3.93 o 
 -11   6   8        0.12       -1.93      4.83 o 
 -10   6   8        0.02        6.28      4.83 o 
  -9   6   8      276.58      314.79     13.04 o 
  -8   6   8       67.49       63.25      6.76 o 
  -7   6   8       30.54       31.72      4.10 o 
  -6   6   8       32.42       38.35      3.12 o 
  -5   6   8       12.11       15.02      2.32 o 
  -4   6   8        1.14        1.32      3.86 o 
  -3   6   8      356.72      348.12      9.41 o 
  -2   6   8      288.85      271.34      9.66 o 
  -1   6   8      522.54      524.82     14.48 o 
   0   6   8      110.60      109.12      6.76 o 
   1   6   8        1.66       -0.97      3.38 o 
   2   6   8      109.45      103.80      7.24 o 
   3   6   8       45.68       51.66      5.79 o 
   4   6   8       65.30       64.46      3.62 o 
   5   6   8       12.13        6.25      3.86 o 
   6   6   8        0.28        1.72      2.11 o 
 -11   7   8       37.79       43.45      6.28 o 
 -10   7   8        7.77       13.04      5.31 o 
  -9   7   8        1.82        4.83      4.35 o 
  -8   7   8       78.28       82.56      7.24 o 
  -7   7   8        0.01       -3.38      3.38 o 
  -6   7   8       97.11      117.91      4.74 o 
  -5   7   8       51.82       51.50      3.57 o 
  -4   7   8       39.72       43.17      4.10 o 
  -3   7   8       43.97       55.29      3.41 o 
  -2   7   8        2.12       -0.48      2.90 o 
  -1   7   8      112.64      119.74      7.24 o 
   0   7   8      140.74      127.46      7.73 o 
   1   7   8       58.72       54.56      5.79 o 
   2   7   8       28.60       24.62      5.31 o 
   3   7   8       59.43       60.35      6.28 o 
   4   7   8      150.47      146.78      9.17 o 
   5   7   8        1.77        0.32      2.16 o 
 -11   8   8       30.98       42.00      6.76 o 
 -10   8   8        0.31        2.41      3.86 o 
  -9   8   8      109.07      118.29      8.69 o 
  -8   8   8        7.42       -1.45      3.86 o 
  -7   8   8      175.05      175.74      9.17 o 
  -6   8   8       24.21       24.36      2.89 o 
  -5   8   8       83.67       78.89      5.55 o 
  -4   8   8       41.22       34.60      3.07 o 
  -3   8   8       63.33       63.25      5.79 o 
  -2   8   8       31.35       31.38      4.35 o 
  -1   8   8       96.01      110.08      7.24 o 
   0   8   8        7.55        0.00      3.86 o 
   1   8   8       24.92       30.42      4.83 o 
   2   8   8       80.26       74.35      7.24 o 
   3   8   8        5.42       -0.48      4.35 o 
   4   8   8       80.62       87.39      8.21 o 
 -10   9   8       24.18       24.62      5.79 o 
  -9   9   8       11.04       14.97      4.83 o 
  -8   9   8       84.19       88.35      7.24 o 
  -7   9   8        5.89        6.76      3.86 o 
  -6   9   8        8.44        9.66      3.38 o 
  -5   9   8        0.17        1.49      2.20 o 
  -4   9   8        4.47        0.00      3.38 o 
  -3   9   8       30.43       26.07      4.35 o 
  -2   9   8      107.02      123.60      8.21 o 
  -1   9   8        7.28        6.76      3.86 o 
   0   9   8        0.10        6.76      4.35 o 
   1   9   8        2.71        2.90      4.35 o 
   2   9   8        5.80        5.79      4.83 o 
   3   9   8        5.54       11.59      5.31 o 
 -10  10   8       16.81       34.28      6.28 o 
  -9  10   8       12.06       14.00      4.83 o 
  -8  10   8       48.66       53.59      6.28 o 
  -7  10   8      146.50      161.74      8.69 o 
  -6  10   8        1.33        0.97      2.90 o 
  -5  10   8       21.20       17.38      4.35 o 
  -4  10   8       18.18        7.73      3.86 o 
  -3  10   8        0.42       -0.48      3.86 o 
  -2  10   8       15.47        8.21      4.35 o 
  -1  10   8        2.48        1.45      3.86 o 
   0  10   8       37.69       36.69      6.28 o 
   1  10   8       15.43       20.28      5.79 o 
   2  10   8       45.08       45.38      7.24 o 
  -9  11   8       81.23       91.25      8.21 o 
  -8  11   8       18.42       25.59      4.83 o 
  -7  11   8        0.01        5.31      3.86 o 
  -4  11   8       36.30       36.69      5.79 o 
  -3  11   8        0.07       -3.38      3.86 o 
  -2  11   8       70.30       63.73      7.24 o 
  -1  11   8        2.68       -0.48      4.35 o 
   0  11   8        1.68        0.00      4.83 o 
  -3  12   8        0.02       -4.35      4.35 o 
  -2  12   8       30.51       46.35      6.76 o 
   2 -13   9        0.48       -1.69      3.14 o 
   3 -13   9        1.80       -0.33      2.20 o 
   4 -13   9       14.70       12.86      4.35 o 
   5 -13   9        4.75        0.63      2.20 o 
   6 -13   9        0.34       -0.97      2.90 o 
   7 -13   9       16.12       18.70      3.86 o 
  -1 -12   9        0.28       -0.80      1.63 o 
   0 -12   9        2.99        0.68      2.21 o 
   1 -12   9       82.76       80.41      4.78 o 
   2 -12   9        0.56       -1.21      2.05 o 
   3 -12   9        3.64        1.45      3.14 o 
   4 -12   9       10.51        6.69      2.20 o 
   5 -12   9       76.53       80.99      4.26 o 
   6 -12   9        1.39        0.44      3.14 o 
   7 -12   9        2.08       -0.72      1.71 o 
   8 -12   9       22.32       19.10      2.73 o 
   9 -12   9        9.61       14.68      3.57 o 
  -2 -11   9       36.25       44.27      2.87 o 
  -1 -11   9       71.58       74.27      3.52 o 
   0 -11   9        9.28       12.07      2.28 o 
   1 -11   9       38.06       51.17      2.87 o 
   2 -11   9        0.34        0.72      2.05 o 
   3 -11   9       18.80       19.47      2.54 o 
   4 -11   9        2.28        0.00      1.93 o 
   5 -11   9        4.72        7.73      2.05 o 
   6 -11   9      146.43      161.74      7.24 o 
   7 -11   9        0.38       -1.18      1.93 o 
   8 -11   9       20.87       27.71      2.12 o 
   9 -11   9       43.36       41.96      2.68 o 
  10 -11   9        1.35        1.93      2.90 o 
  -4 -10   9        1.19        2.85      1.85 o 
  -3 -10   9        0.43       -0.48      2.05 o 
  -2 -10   9        2.10        2.73      1.47 o 
  -1 -10   9       11.03       12.90      3.61 o 
   0 -10   9       15.63       10.03      1.84 o 
   1 -10   9       22.80       20.60      2.12 o 
   2 -10   9       46.80       48.23      2.59 o 
   3 -10   9       36.61       32.01      2.89 o 
   4 -10   9       22.67       21.77      2.39 o 
   5 -10   9       10.65        7.48      2.05 o 
   6 -10   9       12.72        9.00      2.17 o 
   7 -10   9       84.33       80.37      3.04 o 
   8 -10   9        1.39       -0.84      2.59 o 
   9 -10   9       61.06       74.70      3.04 o 
  -5  -9   9       29.61       34.04      3.41 o 
  -4  -9   9        2.89       -1.21      1.71 o 
  -3  -9   9       31.56       36.45      3.07 o 
  -2  -9   9        2.64        4.15      1.47 o 
  -1  -9   9       92.24       93.24      6.16 o 
   0  -9   9        9.94       13.73      1.75 o 
   1  -9   9       31.83       28.51      2.12 o 
   2  -9   9       60.46       57.44      2.79 o 
   3  -9   9        0.08        1.72      1.93 o 
   4  -9   9       77.94       83.58      3.57 o 
   5  -9   9        0.01        0.97      1.37 o 
   6  -9   9      137.20      124.90      3.48 o 
   7  -9   9       17.18       14.52      1.94 o 
   8  -9   9       14.98       12.31      1.56 o 
   9  -9   9        9.11        6.52      2.05 o 
  10  -9   9        6.61        3.38      2.90 o 
  -6  -8   9        4.34        4.09      3.86 o 
  -5  -8   9       15.38       19.22      2.73 o 
  -4  -8   9       36.25       40.71      3.23 o 
  -3  -8   9       57.79       57.26      3.41 o 
  -2  -8   9        0.34       -0.67      1.28 o 
  -1  -8   9       82.78       81.28      3.15 o 
   0  -8   9      376.52      354.10      8.83 o 
   1  -8   9       83.29       90.44      3.56 o 
   2  -8   9        4.44        1.61      1.12 o 
   3  -8   9       48.62       50.13      2.31 o 
   4  -8   9       50.28       50.42      2.89 o 
   5  -8   9        3.75        3.86      1.48 o 
   6  -8   9        5.14        3.86      1.19 o 
   7  -8   9      292.32      283.89      9.17 o 
   8  -8   9        5.81        4.59      1.71 o 
   9  -8   9        5.04        7.24      2.90 o 
  10  -8   9       14.43       15.93      3.38 o 
  11  -8   9       34.20       28.00      4.35 o 
  -6  -7   9        6.29        4.10      2.39 o 
  -5  -7   9       34.40       43.73      3.41 o 
  -4  -7   9        0.39       -1.45      1.51 o 
  -3  -7   9        0.13       -0.97      1.37 o 
  -2  -7   9      202.04      173.40      4.25 o 
  -1  -7   9       46.33       41.72      2.90 o 
   0  -7   9       68.78       80.35      3.14 o 
   1  -7   9       92.25       91.59      2.87 o 
   2  -7   9        6.69        5.34      1.19 o 
   3  -7   9       14.67       16.38      1.60 o 
   4  -7   9       32.96       40.17      1.91 o 
   5  -7   9      108.82      116.26      3.55 o 
   6  -7   9        8.97        4.35      1.71 o 
   7  -7   9       16.11       17.24      2.41 o 
   8  -7   9      167.96      167.54      7.24 o 
   9  -7   9        5.16        1.45      2.41 o 
  10  -7   9       27.30       30.90      3.86 o 
  11  -7   9        3.79        4.35      2.90 o 
  -7  -6   9       46.30       56.14      3.91 o 
  -6  -6   9        2.06        2.90      2.05 o 
  -5  -6   9       24.24       25.59      2.73 o 
  -4  -6   9       39.48       44.77      3.07 o 
  -3  -6   9       77.95       69.85      3.57 o 
  -2  -6   9       22.02       19.64      4.35 o 
  -1  -6   9       88.11       80.27      2.87 o 
   0  -6   9      372.83      378.29      6.17 o 
   1  -6   9      211.09      224.48      4.44 o 
   2  -6   9      542.81      517.09      7.20 o 
   3  -6   9        1.83       -0.28      0.82 o 
   4  -6   9       11.58       12.73      1.17 o 
   5  -6   9       24.10       22.14      2.90 o 
   6  -6   9      150.32      143.45      4.44 o 
   7  -6   9      138.90      132.37      4.26 o 
   8  -6   9        1.76        0.97      1.93 o 
   9  -6   9      102.67       99.46      5.79 o 
  10  -6   9       60.24       70.01      5.31 o 
  11  -6   9       15.21       17.38      3.86 o 
  -8  -5   9       15.32       13.11      6.76 o 
  -7  -5   9        3.03        1.69      4.59 o 
  -6  -5   9      132.11      114.00      4.78 o 
  -5  -5   9        3.08        1.93      3.38 o 
  -4  -5   9       12.67       17.63      2.39 o 
  -3  -5   9      230.32      216.49     11.35 o 
  -2  -5   9      732.61      648.22     13.52 o 
  -1  -5   9       15.64       17.56      1.56 o 
   0  -5   9       83.81       90.38      2.76 o 
   1  -5   9       53.31       50.86      2.12 o 
   2  -5   9      267.49      250.90      3.60 o 
   3  -5   9        9.13        9.26      1.01 o 
   4  -5   9       16.77       16.34      1.47 o 
   5  -5   9      202.16      218.46      5.28 o 
   6  -5   9       51.22       42.78      2.90 o 
   7  -5   9        0.85        0.00      1.93 o 
   8  -5   9       43.26       55.52      4.35 o 
   9  -5   9        3.16        1.93      2.41 o 
  10  -5   9       53.60       57.94      4.83 o 
  11  -5   9       39.57       42.00      4.83 o 
  -9  -4   9        4.61       -0.21      5.31 o 
  -8  -4   9        3.85       -3.20      4.59 o 
  -7  -4   9        1.51       -0.09      1.85 o 
  -6  -4   9        2.02        1.54      1.85 o 
  -5  -4   9        4.42        4.59      1.71 o 
  -4  -4   9        0.14        3.38      1.51 o 
  -3  -4   9       28.37       38.41      2.89 o 
  -2  -4   9      122.57      123.13      4.44 o 
  -1  -4   9      563.02      549.28     11.59 o 
   0  -4   9       46.90       58.88      2.20 o 
   1  -4   9       54.69       55.05      2.12 o 
   2  -4   9      373.68      384.12      4.54 o 
   3  -4   9       19.98       17.11      1.47 o 
   4  -4   9       11.54        7.35      1.19 o 
   5  -4   9        1.59        0.55      1.21 o 
   6  -4   9      138.39      153.53      6.28 o 
   7  -4   9       15.19       12.55      2.41 o 
   8  -4   9       62.02       58.90      4.35 o 
   9  -4   9      184.72      213.89      8.21 o 
  10  -4   9        0.25        0.48      2.41 o 
  11  -4   9       30.41       36.21      4.35 o 
  -9  -3   9        1.79       -2.23      5.55 o 
  -8  -3   9        1.58       -2.19      2.41 o 
  -7  -3   9       16.07       13.52      2.32 o 
  -6  -3   9      167.62      149.06      5.28 o 
  -5  -3   9       65.80       52.40      7.00 o 
  -4  -3   9       11.26       11.42      4.83 o 
  -3  -3   9       11.75        6.42      1.51 o 
  -2  -3   9        0.02        0.00      1.69 o 
  -1  -3   9       86.43       81.84      3.41 o 
   0  -3   9     1504.64     1502.56     19.97 o 
   1  -3   9       71.68       84.32      1.95 o 
   2  -3   9       98.75      104.46      4.74 o 
   3  -3   9        7.49        9.04      1.19 o 
   4  -3   9        6.88        7.23      1.48 o 
   5  -3   9      153.41      144.59      4.26 o 
   6  -3   9       44.61       37.66      3.38 o 
   7  -3   9      329.41      295.00      9.17 o 
   8  -3   9       74.09       66.15      4.83 o 
   9  -3   9       11.28       16.90      3.38 o 
  10  -3   9       39.52       36.69      4.35 o 
  11  -3   9       42.22       40.56      4.83 o 
 -10  -2   9        4.74        0.19      4.59 o 
  -9  -2   9        8.83        9.05      3.14 o 
  -8  -2   9       19.92       25.23      7.73 o 
  -7  -2   9       21.87       13.20      2.54 o 
  -6  -2   9        8.43        9.72      2.17 o 
  -5  -2   9       84.55       87.35      3.91 o 
  -4  -2   9        2.24        1.39      1.51 o 
  -3  -2   9        6.45        3.92      1.69 o 
  -2  -2   9       13.27       11.56      1.93 o 
  -1  -2   9      273.91      261.94      5.80 o 
   0  -2   9       66.48       71.22      3.07 o 
   1  -2   9      412.25      407.31     13.04 o 
   2  -2   9       27.59       35.91      1.63 o 
   3  -2   9       96.07      101.81      3.36 o 
   4  -2   9       23.57       25.70      2.66 o 
   5  -2   9       36.17       48.05      2.67 o 
   6  -2   9       27.83       36.21      3.38 o 
   7  -2   9        2.83        1.45      1.93 o 
   8  -2   9       33.71       43.94      4.35 o 
   9  -2   9        0.19       -1.45      1.93 o 
  10  -2   9       35.95       38.63      4.35 o 
 -10  -1   9       13.01        7.47      2.77 o 
  -9  -1   9       21.71       23.22      5.07 o 
  -8  -1   9        1.03        0.79      1.68 o 
  -7  -1   9       45.99       41.37      3.36 o 
  -6  -1   9      103.30       89.80      4.05 o 
  -5  -1   9        8.06        9.17      1.85 o 
  -4  -1   9      405.63      392.67      8.02 o 
  -3  -1   9      817.17      782.64     17.38 o 
  -2  -1   9      420.47      418.67     11.83 o 
  -1  -1   9       72.67       67.23      2.89 o 
   0  -1   9      798.79      791.82     11.95 o 
   1  -1   9      102.86      102.09      3.57 o 
   2  -1   9        7.44        7.05      1.04 o 
   3  -1   9        0.15        1.24      1.45 o 
   4  -1   9        0.01        0.97      1.16 o 
   5  -1   9       72.00       67.76      4.10 o 
   6  -1   9       20.88       23.48      2.32 o 
   7  -1   9      274.64      295.48      9.17 o 
   8  -1   9       23.38       24.62      3.38 o 
   9  -1   9       16.58       14.00      3.38 o 
  10  -1   9        0.96        0.48      2.41 o 
 -10   0   9        0.39       -3.86      3.86 o 
  -9   0   9        6.29        0.74      3.38 o 
  -8   0   9        0.34       -1.23      1.69 o 
  -7   0   9        6.97        4.23      2.05 o 
  -6   0   9       24.97       16.61      3.38 o 
  -5   0   9       19.67       24.96      3.62 o 
  -4   0   9      355.86      327.66      7.33 o 
  -3   0   9       30.32       32.14      2.54 o 
  -2   0   9      520.97      521.03     13.28 o 
  -1   0   9       62.79       64.00      3.07 o 
   0   0   9        0.33       -1.02      1.02 o 
   1   0   9     1137.54     1137.64     15.69 o 
   2   0   9      125.07      117.77      2.82 o 
   3   0   9       13.08       10.06      1.69 o 
   4   0   9        9.42       10.81      1.61 o 
   5   0   9      109.75      109.96      4.05 o 
   6   0   9        3.52        5.33      2.17 o 
   7   0   9        2.41        3.38      1.93 o 
   8   0   9      272.75      294.03      9.66 o 
   9   0   9        4.00        4.83      2.41 o 
  10   0   9        6.77       10.14      3.38 o 
 -11   1   9       39.05       33.31      6.28 o 
 -10   1   9        0.01       -3.86      3.86 o 
  -9   1   9        7.92        4.66      2.11 o 
  -8   1   9       16.22       16.15      2.67 o 
  -7   1   9      302.46      300.17      7.63 o 
  -6   1   9        9.03        8.18      2.90 o 
  -5   1   9        0.23        0.39      1.45 o 
  -4   1   9      606.01      610.59     10.57 o 
  -3   1   9      256.41      258.38      6.15 o 
  -2   1   9       13.23       15.55      1.85 o 
  -1   1   9      176.39      167.07      5.55 o 
   0   1   9      461.37      439.01      7.83 o 
   1   1   9      308.29      317.46      6.46 o 
   2   1   9     1070.64      998.94     20.76 o 
   3   1   9      323.83      313.44      6.76 o 
   4   1   9        4.53        0.97      1.61 o 
   5   1   9       28.69       25.59      2.41 o 
   6   1   9       24.05       24.69      2.90 o 
   7   1   9        0.60        0.97      1.73 o 
   8   1   9       28.51       28.49      3.86 o 
   9   1   9       51.70       57.94      5.31 o 
 -11   2   9        9.61       10.14      5.31 o 
 -10   2   9       23.40       32.83      5.79 o 
  -9   2   9        9.51        5.31      4.35 o 
  -8   2   9        4.98        1.67      4.10 o 
  -7   2   9       38.37       37.53      3.38 o 
  -6   2   9       80.27       90.97      4.05 o 
  -5   2   9       86.62       84.28      4.05 o 
  -4   2   9      117.77       98.63      4.26 o 
  -3   2   9      253.77      268.11      6.31 o 
  -2   2   9      136.53      150.43      4.78 o 
  -1   2   9        1.08        3.06      1.51 o 
   0   2   9        9.49        7.47      1.93 o 
   1   2   9        5.42        4.35      2.41 o 
   2   2   9       99.06       96.56      5.79 o 
   3   2   9       37.89       42.05      4.35 o 
   4   2   9       26.59       32.37      2.32 o 
   5   2   9        2.68       -0.68      1.33 o 
   6   2   9       20.22       22.16      4.59 o 
   7   2   9       36.50       36.42      3.12 o 
   8   2   9       28.56       28.49      3.86 o 
   9   2   9        3.49        1.93      2.41 o 
 -11   3   9        2.12       -0.97      4.83 o 
 -10   3   9       33.46       35.25      6.28 o 
  -9   3   9        0.32        2.41      4.35 o 
  -8   3   9       12.89       12.15      2.41 o 
  -7   3   9       60.05       66.55      3.83 o 
  -6   3   9        1.97        1.40      1.68 o 
  -5   3   9        6.10        9.70      2.32 o 
  -4   3   9       53.30       51.41      4.10 o 
  -3   3   9      400.82      374.44      7.85 o 
  -2   3   9        0.05       -1.26      1.61 o 
  -1   3   9      606.76      623.67     10.41 o 
   0   3   9      161.35      157.88      7.24 o 
   1   3   9       81.34       88.35      5.79 o 
   2   3   9       66.94       62.77      5.31 o 
   3   3   9       57.37       47.80      4.83 o 
   4   3   9       13.39       12.57      2.66 o 
   5   3   9        2.58        0.97      1.73 o 
   6   3   9       56.89       55.21      3.57 o 
   7   3   9       30.80       33.70      3.38 o 
   8   3   9        0.25       -1.93      1.93 o 
 -11   4   9        9.77        4.35      5.31 o 
 -10   4   9        8.49        4.83      5.31 o 
  -9   4   9       28.26       25.11      5.79 o 
  -8   4   9        0.20       -1.93      1.93 o 
  -7   4   9       88.41       79.04      4.28 o 
  -6   4   9      163.43      171.35      5.56 o 
  -5   4   9      161.93      148.16      5.09 o 
  -4   4   9      374.50      337.91      7.68 o 
  -3   4   9      109.61      105.84      6.04 o 
  -2   4   9        9.47        5.21      3.14 o 
  -1   4   9      225.26      226.44      8.69 o 
   0   4   9     1147.87     1172.75     24.62 o 
   1   4   9        6.80        6.28      3.38 o 
   2   4   9       20.51       23.18      3.86 o 
   3   4   9      215.68      208.09      9.66 o 
   4   4   9        8.55        2.41      3.86 o 
   5   4   9        1.66       -0.31      2.41 o 
   6   4   9        0.54       -2.09      3.14 o 
   7   4   9       59.58       56.13      4.02 o 
 -11   5   9        0.68       -2.41      4.35 o 
 -10   5   9        0.00       -1.45      4.83 o 
  -9   5   9        1.08        4.35      4.35 o 
  -8   5   9       13.71       11.10      4.83 o 
  -7   5   9        0.35        0.16      2.41 o 
  -6   5   9       19.03       17.58      2.77 o 
  -5   5   9      192.90      186.89      5.77 o 
  -4   5   9      130.91      128.59      4.94 o 
  -3   5   9      112.24      116.66      7.24 o 
  -2   5   9       10.98        9.35      2.20 o 
  -1   5   9      184.76      184.92      8.21 o 
   0   5   9      111.64      104.29      6.76 o 
   1   5   9      669.33      688.97     17.86 o 
   2   5   9       40.02       40.56      5.31 o 
   3   5   9       21.78       18.35      4.35 o 
   4   5   9        5.78        3.38      3.86 o 
   5   5   9        0.07        4.35      4.35 o 
   6   5   9        8.03        4.69      5.79 o 
   7   5   9        3.43        1.45      4.83 o 
 -11   6   9       41.73       41.52      7.24 o 
 -10   6   9        8.54       12.07      4.83 o 
  -9   6   9        0.46        0.00      4.35 o 
  -8   6   9        4.14        2.90      4.35 o 
  -7   6   9      112.64      112.98      8.21 o 
  -6   6   9       16.69       17.84      4.35 o 
  -5   6   9        1.38        2.25      1.96 o 
  -4   6   9      540.56      516.64     10.07 o 
  -3   6   9        9.14       13.32      2.90 o 
  -2   6   9      272.05      266.03     10.14 o 
  -1   6   9        0.32        3.38      2.90 o 
   0   6   9       60.58       61.80      5.79 o 
   1   6   9        6.24        3.86      3.38 o 
   2   6   9        0.03        1.45      3.86 o 
   3   6   9        2.49       -2.90      3.86 o 
   4   6   9        5.85        2.90      4.83 o 
   5   6   9        4.90       -0.48      4.83 o 
   6   6   9        1.09       -3.86      4.83 o 
 -11   7   9       27.64       36.21      6.76 o 
 -10   7   9       19.89       23.18      5.79 o 
  -9   7   9        0.56        4.35      4.35 o 
  -8   7   9        0.33        1.45      3.86 o 
  -7   7   9        0.45        4.35      3.86 o 
  -6   7   9       16.04       11.76      2.67 o 
  -5   7   9      126.53      115.80      5.55 o 
  -4   7   9        0.46        3.72      2.66 o 
  -3   7   9       70.93       65.66      5.79 o 
  -2   7   9       25.82       24.62      4.35 o 
  -1   7   9       23.65       20.28      4.35 o 
   0   7   9       47.02       56.01      5.79 o 
   1   7   9      339.61      340.87     13.04 o 
   2   7   9       35.81       20.76      5.31 o 
   3   7   9        5.88        3.38      4.35 o 
   4   7   9       68.29       72.42      7.24 o 
   5   7   9        0.03       -4.83      4.83 o 
 -10   8   9       28.93       28.00      6.28 o 
  -9   8   9       15.81       18.83      5.31 o 
  -8   8   9        6.33        9.17      4.35 o 
  -7   8   9        4.60        5.31      3.86 o 
  -6   8   9       11.64       16.81      6.28 o 
  -5   8   9       17.15       10.46      2.39 o 
  -4   8   9      112.16      106.22      6.76 o 
  -3   8   9        5.79        0.00      3.38 o 
  -2   8   9        5.17       -1.93      3.38 o 
  -1   8   9      222.89      221.13     10.62 o 
   0   8   9       19.50       12.55      4.83 o 
   1   8   9        6.44        0.48      3.86 o 
   2   8   9       66.00       72.42      7.73 o 
   3   8   9        0.06       -4.35      4.83 o 
   4   8   9       10.14       10.14      5.31 o 
 -10   9   9       13.06       14.97      5.31 o 
  -9   9   9       15.84       12.55      4.83 o 
  -8   9   9        0.03        0.00      3.86 o 
  -7   9   9       56.92       57.94      6.28 o 
  -6   9   9       38.29       37.18      5.31 o 
  -5   9   9        0.42       -2.90      2.90 o 
  -4   9   9        0.10       -3.38      3.38 o 
  -3   9   9       67.65       69.04      6.76 o 
  -2   9   9        1.90        4.83      4.35 o 
  -1   9   9        2.85       -1.93      3.38 o 
   0   9   9       55.97       58.90      6.76 o 
   1   9   9        3.40        6.28      4.83 o 
   2   9   9        0.02        0.48      4.83 o 
  -9  10   9        0.56       -0.48      4.35 o 
  -8  10   9       19.71       28.49      5.31 o 
  -7  10   9        0.49       -1.45      3.86 o 
  -5  10   9       58.47       67.59      6.76 o 
  -4  10   9        4.43        2.41      3.86 o 
  -3  10   9       25.37       26.55      5.31 o 
  -2  10   9       17.50       18.35      5.31 o 
  -1  10   9       32.30       24.62      5.31 o 
   0  10   9       15.81       18.83      5.79 o 
   1  10   9        3.30        0.00      4.83 o 
  -4  11   9       10.05        5.79      4.83 o 
  -3  11   9        0.06       -4.35      4.35 o 
  -2  11   9       26.76       18.83      5.79 o 
  -1  11   9       22.78       37.18      6.76 o 
   0 -12  10        0.02       -0.48      2.90 o 
   1 -12  10        6.75        3.86      2.41 o 
   2 -12  10       14.94       16.91      3.07 o 
   3 -12  10       59.41       61.72      4.10 o 
   4 -12  10        0.73        2.27      2.20 o 
   5 -12  10       32.55       45.50      3.57 o 
   6 -12  10        1.75        2.66      2.66 o 
   7 -12  10        0.61       -2.05      2.05 o 
  -1 -11  10        2.59        3.52      1.75 o 
   0 -11  10        1.48        1.34      1.63 o 
   1 -11  10        1.16       -1.56      1.56 o 
   2 -11  10       34.18       36.21      3.41 o 
   3 -11  10       69.13       76.16      4.26 o 
   4 -11  10       41.27       43.34      3.23 o 
   5 -11  10        0.57       -0.48      1.71 o 
   6 -11  10       43.02       48.24      3.41 o 
   7 -11  10        3.81        3.86      2.05 o 
   8 -11  10       23.24       26.52      2.27 o 
   9 -11  10       20.60       23.91      2.31 o 
  -3 -10  10       39.93       46.04      7.00 o 
  -2 -10  10        0.01        0.44      3.14 o 
  -1 -10  10        0.82        3.15      1.88 o 
   0 -10  10       16.62       11.14      1.94 o 
   1 -10  10        0.15       -0.16      1.39 o 
   2 -10  10       60.36       55.48      3.57 o 
   3 -10  10       37.13       35.13      2.89 o 
   4 -10  10       39.76       44.07      3.23 o 
   5 -10  10      106.10      108.02      4.60 o 
   6 -10  10       10.20       11.29      2.05 o 
   7 -10  10        8.17        6.19      1.47 o 
   8 -10  10       40.62       41.74      3.59 o 
   9 -10  10       44.50       54.65      2.96 o 
  -4  -9  10       21.05       26.51      3.38 o 
  -3  -9  10       10.97       14.50      2.39 o 
  -2  -9  10       60.60       68.19      3.91 o 
  -1  -9  10       31.21       38.68      3.07 o 
   0  -9  10        0.35       -0.22      1.65 o 
   1  -9  10        0.68       -1.28      1.28 o 
   2  -9  10        3.69        0.71      1.28 o 
   3  -9  10       53.35       65.19      3.57 o 
   4  -9  10      157.26      151.60      5.09 o 
   5  -9  10       62.20       55.52      3.62 o 
   6  -9  10        1.22        1.00      1.19 o 
   7  -9  10        6.67        5.37      1.95 o 
   8  -9  10       58.01       58.42      2.76 o 
   9  -9  10       49.29       50.70      4.83 o 
  10  -9  10        2.04        2.41      2.90 o 
  -5  -8  10       48.42       57.71      4.10 o 
  -4  -8  10        0.05        0.44      1.85 o 
  -3  -8  10       43.26       45.09      3.41 o 
  -2  -8  10        0.04       -0.05      2.66 o 
  -1  -8  10       16.75       13.01      3.14 o 
   0  -8  10        4.45        9.02      2.65 o 
   1  -8  10       78.74       77.09      3.04 o 
   2  -8  10      260.65      259.30      5.28 o 
   3  -8  10        0.46        1.98      1.69 o 
   4  -8  10      221.43      227.92      5.91 o 
   5  -8  10      342.73      325.20      5.63 o 
   6  -8  10        0.36       -0.32      1.12 o 
   7  -8  10        2.45        9.66      2.90 o 
   8  -8  10        0.02        0.97      2.41 o 
   9  -8  10       64.07       82.56      5.79 o 
  10  -8  10        3.59       -1.45      2.41 o 
  -6  -7  10        0.91        1.93      2.20 o 
  -5  -7  10       18.60       12.26      2.54 o 
  -4  -7  10       18.08       20.67      2.54 o 
  -3  -7  10       16.81       17.24      2.41 o 
  -2  -7  10       55.31       69.13      3.76 o 
  -1  -7  10        0.14        2.25      1.51 o 
   0  -7  10       22.55       19.92      2.08 o 
   1  -7  10       42.63       40.14      2.23 o 
   2  -7  10       18.14       19.99      1.75 o 
   3  -7  10      120.41      133.70      3.50 o 
   4  -7  10       28.22       26.45      1.84 o 
   5  -7  10      111.02       96.93      3.16 o 
   6  -7  10       98.40      112.34      4.26 o 
   7  -7  10       34.64       44.42      3.07 o 
   8  -7  10        8.20        7.73      2.41 o 
   9  -7  10        4.33        0.97      2.41 o 
  10  -7  10       27.10       24.62      3.86 o 
  -7  -6  10       47.27       65.15      4.60 o 
  -6  -6  10        1.98        3.94      2.20 o 
  -5  -6  10        1.48        2.17      2.17 o 
  -4  -6  10       96.42       80.68      4.10 o 
  -3  -6  10        1.25        2.17      2.66 o 
  -2  -6  10        5.67        1.50      1.51 o 
  -1  -6  10       92.14       90.36      3.91 o 
   0  -6  10       64.99       67.11      3.41 o 
   1  -6  10        2.62        0.97      1.37 o 
   2  -6  10      163.33      181.96      4.04 o 
   3  -6  10       10.47        6.49      1.07 o 
   4  -6  10       28.49       28.97      1.75 o 
   5  -6  10       23.22       19.16      5.79 o 
   6  -6  10       72.68       72.18      3.41 o 
   7  -6  10       67.28       60.35      4.35 o 
   8  -6  10       27.32       30.90      3.86 o 
   9  -6  10        5.87        2.90      2.41 o 
  10  -6  10        3.64       13.52      3.38 o 
  -7  -5  10        5.79        1.01      1.96 o 
  -6  -5  10        5.24        7.59      7.00 o 
  -5  -5  10        4.96        3.62      2.66 o 
  -4  -5  10       92.32       90.08      4.10 o 
  -3  -5  10        7.23        4.65      1.93 o 
  -2  -5  10        2.26        2.41      1.71 o 
  -1  -5  10        0.04       -1.16      1.16 o 
   0  -5  10        3.17        5.42      1.51 o 
   1  -5  10       69.56       67.38      3.23 o 
   2  -5  10        0.89       -0.82      0.82 o 
   3  -5  10      731.23      777.36      7.94 o 
   4  -5  10       85.30       85.40      2.83 o 
   5  -5  10        7.51        7.68      1.71 o 
   6  -5  10       44.49       36.69      3.38 o 
   7  -5  10      110.88      104.77      5.79 o 
   8  -5  10       67.59       75.80      5.31 o 
   9  -5  10       18.04       24.62      3.86 o 
  10  -5  10        6.36        1.93      2.41 o 
  -8  -4  10       10.62       11.22      2.89 o 
  -7  -4  10       13.11       11.87      4.83 o 
  -6  -4  10       26.19       29.76      2.89 o 
  -5  -4  10       13.48       19.39      2.54 o 
  -4  -4  10      457.62      422.47      9.22 o 
  -3  -4  10      112.29      109.12      4.44 o 
  -2  -4  10      269.33      265.63      6.65 o 
  -1  -4  10      188.00      203.11      8.69 o 
   0  -4  10       10.07        8.66      2.41 o 
   1  -4  10       14.19       14.97      1.85 o 
   2  -4  10        0.05        0.97      0.98 o 
   3  -4  10      175.94      190.25      3.97 o 
   4  -4  10      775.64      808.53     10.01 o 
   5  -4  10        0.50       -1.45      1.45 o 
   6  -4  10        1.08        0.48      1.93 o 
   7  -4  10       88.69       82.08      5.31 o 
   8  -4  10       68.83       89.32      5.31 o 
   9  -4  10        2.38        2.41      2.41 o 
  10  -4  10       11.49        9.17      2.90 o 
  -9  -3  10       38.52       38.60     11.83 o 
  -8  -3  10       22.34       23.27      3.02 o 
  -7  -3  10        6.01        3.94      2.20 o 
  -6  -3  10        3.13        0.00      1.61 o 
  -5  -3  10        0.11        0.32      1.51 o 
  -4  -3  10       14.45       12.66      3.14 o 
  -3  -3  10      275.49      238.83      6.31 o 
  -2  -3  10       28.72       26.58      2.66 o 
  -1  -3  10        0.88        0.24      1.37 o 
   0  -3  10      217.96      218.72      5.46 o 
   1  -3  10      115.43      113.39      3.91 o 
   2  -3  10        0.72        0.72      1.37 o 
   3  -3  10       23.36       30.37      1.84 o 
   4  -3  10      166.80      182.82      3.94 o 
   5  -3  10      145.11      144.15      6.28 o 
   6  -3  10       25.87       29.45      3.38 o 
   7  -3  10      265.84      279.55      9.17 o 
   8  -3  10      133.48      133.26      6.28 o 
   9  -3  10       11.71       13.04      2.90 o 
  10  -3  10        7.37        8.69      2.90 o 
  -9  -2  10        0.74       -1.67      2.17 o 
  -8  -2  10       58.00       64.98      4.40 o 
  -7  -2  10       10.09       13.29      2.32 o 
  -6  -2  10       43.40       48.12      4.35 o 
  -5  -2  10        8.71       11.05      2.20 o 
  -4  -2  10        0.10       -0.91      1.24 o 
  -3  -2  10       90.21       94.53      3.91 o 
  -2  -2  10      273.32      274.20      7.48 o 
  -1  -2  10        9.67        8.11      1.51 o 
   0  -2  10       12.10       17.48      1.85 o 
   1  -2  10      243.95      219.93      5.46 o 
   2  -2  10       79.60       66.80      3.38 o 
   3  -2  10       26.46       26.09      1.60 o 
   4  -2  10      336.79      329.25      6.60 o 
   5  -2  10       38.30       49.07      4.35 o 
   6  -2  10       92.90       89.32      4.83 o 
   7  -2  10        1.10       -1.45      1.45 o 
   8  -2  10        8.64        7.73      2.41 o 
   9  -2  10        0.81        1.93      2.41 o 
  10  -2  10       37.84       41.04      4.83 o 
  -9  -1  10        0.52       -1.63      3.38 o 
  -8  -1  10       20.15       15.78      4.10 o 
  -7  -1  10       23.71       22.17      2.67 o 
  -6  -1  10       44.20       41.53      3.23 o 
  -5  -1  10      152.10      162.71      5.43 o 
  -4  -1  10        1.41        1.93      1.61 o 
  -3  -1  10      399.90      351.16      7.68 o 
  -2  -1  10      134.42      145.67      4.60 o 
  -1  -1  10      539.96      572.51      9.90 o 
   0  -1  10        1.40        1.23      1.93 o 
   1  -1  10       11.56       14.69      1.85 o 
   2  -1  10       71.11       77.54      3.36 o 
   3  -1  10        6.71        6.28      2.41 o 
   4  -1  10       44.62       50.33      2.90 o 
   5  -1  10      372.95      364.39      7.29 o 
   6  -1  10        0.18       -1.29      1.30 o 
   7  -1  10        1.31        7.24      2.41 o 
   8  -1  10        0.04        0.48      2.41 o 
   9  -1  10        1.86        2.90      2.41 o 
 -10   0  10       83.44       91.25      8.69 o 
  -9   0  10        1.45        0.31      3.62 o 
  -8   0  10        0.01       -0.22      1.69 o 
  -7   0  10        0.02       -1.68      1.68 o 
  -6   0  10       51.86       51.77      3.48 o 
  -5   0  10      302.97      285.87      7.15 o 
  -4   0  10      405.69      388.04      8.17 o 
  -3   0  10      154.93      160.11      4.94 o 
  -2   0  10      430.37      427.36      9.90 o 
  -1   0  10        0.70       -1.33      3.38 o 
   0   0  10      337.71      328.23      7.24 o 
   1   0  10       53.34       53.17      3.14 o 
   2   0  10       37.94       28.97      3.38 o 
   3   0  10      296.81      307.07     10.14 o 
   4   0  10        0.54       -1.24      1.24 o 
   5   0  10       25.10       22.67      2.32 o 
   6   0  10      212.87      208.18      6.76 o 
   7   0  10       29.68       32.83      3.86 o 
   8   0  10        2.65        2.90      2.41 o 
   9   0  10        0.05       -0.97      2.41 o 
 -10   1  10        3.69       -0.97      4.83 o 
  -9   1  10       27.47       29.69      3.48 o 
  -8   1  10       12.15        7.62      5.55 o 
  -7   1  10       38.34       40.57      3.12 o 
  -6   1  10        2.68        4.02      1.96 o 
  -5   1  10      121.80      118.98      4.60 o 
  -4   1  10        1.56       -1.93      1.93 o 
  -3   1  10       75.18       78.10      5.31 o 
  -2   1  10        2.28       -1.21      1.71 o 
  -1   1  10       73.89       72.91      3.41 o 
   0   1  10       20.80       19.55      5.31 o 
   1   1  10       26.34       27.52      3.38 o 
   2   1  10       69.07       72.90      5.31 o 
   3   1  10       65.53       72.90      5.79 o 
   4   1  10      124.00      125.05      7.24 o 
   5   1  10       15.84       17.81      2.11 o 
   6   1  10      136.78      137.00      4.87 o 
   7   1  10       68.11       68.08      4.83 o 
   8   1  10       16.20       29.45      3.86 o 
 -10   2  10       21.27       18.83      5.79 o 
  -9   2  10       19.13       23.14      8.21 o 
  -8   2  10       28.14       30.24      3.21 o 
  -7   2  10       30.50       24.10      2.77 o 
  -6   2  10      264.91      248.34      9.41 o 
  -5   2  10      149.68      143.44      5.09 o 
  -4   2  10      270.81      259.35      6.65 o 
  -3   2  10      740.45      719.37     12.12 o 
  -2   2  10        2.17        2.55      1.85 o 
  -1   2  10      214.07      199.34      6.04 o 
   0   2  10      352.34      383.84     11.59 o 
   1   2  10        0.33        1.93      2.41 o 
   2   2  10       77.11       80.15      5.79 o 
   3   2  10      263.45      248.17      9.66 o 
   4   2  10       27.55       27.04      4.35 o 
   5   2  10       33.66       34.76      5.31 o 
   6   2  10       64.60       72.35      3.93 o 
   7   2  10       19.12       27.04      2.85 o 
   8   2  10       67.01       66.63      5.31 o 
 -10   3  10       26.33       28.00      6.28 o 
  -9   3  10       74.19       73.87      7.73 o 
  -8   3  10       17.03       13.55      3.86 o 
  -7   3  10        3.34        4.31      2.05 o 
  -6   3  10       34.19       30.15      3.02 o 
  -5   3  10       56.45       58.14      3.71 o 
  -4   3  10       52.28       56.85      3.57 o 
  -3   3  10      261.63      263.67      6.65 o 
  -2   3  10      102.38      103.99      4.26 o 
  -1   3  10        3.76        0.97      3.62 o 
   0   3  10       91.10       82.56      5.31 o 
   1   3  10        5.19        2.41      2.41 o 
   2   3  10       21.70       19.31      3.86 o 
   3   3  10        2.98        0.97      2.90 o 
   4   3  10      149.89      151.60      8.21 o 
   5   3  10       29.57       24.14      4.83 o 
   6   3  10       59.59       56.49      6.76 o 
   7   3  10       14.08       22.10      4.83 o 
 -10   4  10        0.20       -4.83      4.83 o 
  -9   4  10        6.67        8.21      5.31 o 
  -8   4  10       31.29       31.20      4.35 o 
  -7   4  10        9.41       12.04      2.66 o 
  -6   4  10        0.04       -1.82      2.05 o 
  -5   4  10       87.63       81.88      4.35 o 
  -4   4  10       19.97       13.97      5.31 o 
  -3   4  10      446.33      431.89      8.88 o 
  -2   4  10       50.51       64.00      3.57 o 
  -1   4  10       97.92       82.56      5.79 o 
   0   4  10      256.97      260.72     10.14 o 
   1   4  10        9.48        8.21      3.38 o 
   2   4  10       29.68       20.76      4.83 o 
   3   4  10        6.01        6.76      3.86 o 
   4   4  10       31.85       32.83      5.31 o 
   5   4  10      156.31      152.57      9.17 o 
   6   4  10        4.35       -0.48      4.83 o 
   7   4  10       38.27       28.00      6.28 o 
 -10   5  10       62.26       70.97      8.21 o 
  -9   5  10       43.22       33.31      6.28 o 
  -8   5  10       31.39       34.28      5.79 o 
  -7   5  10       63.57       75.23      5.55 o 
  -6   5  10       20.32       16.52      2.77 o 
  -5   5  10      146.15      147.58      8.45 o 
  -4   5  10       66.99       69.82      4.05 o 
  -3   5  10       39.98       38.76      3.23 o 
  -2   5  10       41.68       46.35      4.83 o 
  -1   5  10      106.99      105.25      6.76 o 
   0   5  10        5.39        5.79      3.38 o 
   1   5  10        0.96        0.48      3.38 o 
   2   5  10       96.40       88.84      7.24 o 
   3   5  10        1.76        3.38      3.86 o 
   4   5  10       37.23       49.25      6.28 o 
   5   5  10        1.89       -4.35      4.35 o 
   6   5  10       60.47       53.59      6.76 o 
 -10   6  10        0.78       -2.41      4.83 o 
  -9   6  10        0.04        5.79      4.35 o 
  -8   6  10        4.31        9.17      4.83 o 
  -7   6  10      200.25      206.55      6.49 o 
  -6   6  10      124.35      117.14      5.22 o 
  -5   6  10       79.00       80.84      4.40 o 
  -4   6  10        0.41        0.40      2.41 o 
  -3   6  10        2.65       -0.48      2.41 o 
  -2   6  10      200.56      211.96      9.17 o 
  -1   6  10      173.84      198.92      9.17 o 
   0   6  10        8.19        4.35      3.86 o 
   1   6  10       47.79       49.25      5.79 o 
   2   6  10       19.67       17.38      4.83 o 
   3   6  10        0.65        0.48      4.35 o 
   4   6  10        7.29        4.35      4.35 o 
   5   6  10       29.93       32.83      6.76 o 
 -10   7  10       62.26       70.49      8.21 o 
  -9   7  10        0.23       -1.45      4.83 o 
  -8   7  10       10.50        3.38      4.83 o 
  -7   7  10       25.78       33.80      5.79 o 
  -6   7  10       20.23       17.62      2.67 o 
  -5   7  10        3.14        5.99      2.90 o 
  -4   7  10       94.54      112.98      7.24 o 
  -3   7  10        0.07       -2.90      2.90 o 
  -2   7  10       54.87       56.49      5.79 o 
  -1   7  10       69.96       73.87      6.76 o 
   0   7  10        4.71        9.66      4.35 o 
   1   7  10        0.00       -1.93      3.38 o 
   2   7  10       20.81       16.90      4.83 o 
   3   7  10       28.81       28.00      5.79 o 
   4   7  10        0.57        2.41      5.31 o 
  -9   8  10       53.77       46.35      6.76 o 
  -8   8  10        0.10       11.10      4.83 o 
  -7   8  10       27.70       30.90      5.79 o 
  -6   8  10        3.38        1.45      3.38 o 
  -5   8  10       22.36       22.69      4.35 o 
  -4   8  10        2.66        3.38      2.90 o 
  -3   8  10      127.45      136.15      8.21 o 
  -2   8  10        2.79        2.90      3.86 o 
  -1   8  10       76.36       86.42      7.73 o 
   0   8  10       20.91       19.80      5.31 o 
   1   8  10       16.91       16.42      4.83 o 
   2   8  10        0.94       -4.83      4.83 o 
  -9   9  10        3.46        0.00      4.35 o 
  -8   9  10       43.42       53.11      6.76 o 
  -7   9  10       23.59       29.45      5.31 o 
  -5   9  10       21.84       15.93      4.35 o 
  -4   9  10       14.27       12.55      4.35 o 
  -3   9  10        8.53        2.41      3.86 o 
  -2   9  10        1.31       -3.86      3.86 o 
  -1   9  10        1.16       -2.41      3.38 o 
   0   9  10       71.87       70.49      7.73 o 
   1   9  10       15.41        3.86      5.31 o 
  -5  10  10       83.62       84.01      7.73 o 
  -4  10  10        1.29       -3.86      3.86 o 
  -3  10  10       60.31       62.77      7.24 o 
  -2  10  10        3.05       -3.86      3.86 o 
  -1  10  10        0.48       -4.35      4.35 o 
   3 -12  11       42.74       57.66      4.26 o 
   4 -12  11        2.22        1.21      2.05 o 
   5 -12  11        0.24       -2.02      3.62 o 
   0 -11  11        0.49        3.54      1.96 o 
   1 -11  11      107.75      118.67      5.43 o 
   2 -11  11       18.17       12.00      4.10 o 
   3 -11  11        4.82        3.31      4.10 o 
   4 -11  11        0.01       -0.24      2.05 o 
   5 -11  11        1.36        1.45      1.71 o 
   6 -11  11        1.02        0.97      2.90 o 
   7 -11  11        0.58       -0.26      2.90 o 
  -2 -10  11        6.15        6.02      2.20 o 
  -1 -10  11        2.24        4.59      2.05 o 
   0 -10  11       14.00       19.60      2.90 o 
   1 -10  11        0.14        2.33      1.96 o 
   2 -10  11       47.96       55.67      3.76 o 
   3 -10  11        2.80        1.69      2.05 o 
   4 -10  11        7.32        7.58      2.20 o 
   5 -10  11       11.79       13.98      3.86 o 
   6 -10  11       10.34        8.61      2.41 o 
   7 -10  11        0.02        0.16      1.39 o 
   8 -10  11        2.42        5.79      1.82 o 
  -3  -9  11        3.99        5.83      2.66 o 
  -2  -9  11       12.43       15.87      2.54 o 
  -1  -9  11       39.87       41.48      3.23 o 
   0  -9  11        1.52        1.45      1.71 o 
   1  -9  11       36.84       50.48      3.41 o 
   2  -9  11        3.47        0.47      1.94 o 
   3  -9  11       33.64       35.25      2.89 o 
   4  -9  11       65.53       65.31      3.71 o 
   5  -9  11        5.17        4.65      1.93 o 
   6  -9  11       18.17       28.37      2.20 o 
   7  -9  11       61.73       61.18      2.76 o 
   8  -9  11        3.80        3.62      1.71 o 
  -4  -8  11        7.12        9.49      2.39 o 
  -3  -8  11        3.21        1.67      1.85 o 
  -2  -8  11        5.24        6.35      2.90 o 
  -1  -8  11       62.94       60.62      3.41 o 
   0  -8  11       35.94       33.55      2.89 o 
   1  -8  11       15.52       23.25      4.59 o 
   2  -8  11      262.36      277.68      7.98 o 
   3  -8  11       18.01       15.17      2.20 o 
   4  -8  11        2.67        5.35      1.85 o 
   5  -8  11        0.85        0.00      1.37 o 
   6  -8  11       33.25       31.38      2.12 o 
   7  -8  11        1.29        1.60      1.28 o 
   8  -8  11       36.27       29.93      3.86 o 
   9  -8  11       57.02       58.90      5.31 o 
  -5  -7  11        2.30        0.32      1.96 o 
  -4  -7  11       19.76       18.97      2.73 o 
  -3  -7  11       17.99       27.91      2.89 o 
  -2  -7  11       19.06       19.58      2.39 o 
  -1  -7  11       13.34        8.94      2.05 o 
   0  -7  11      190.73      187.26      9.17 o 
   1  -7  11      154.00      133.55      6.28 o 
   2  -7  11        1.84        4.13      2.41 o 
   3  -7  11       79.90       84.60      3.04 o 
   4  -7  11       80.96       91.63      3.28 o 
   5  -7  11       20.56       20.99      1.75 o 
   6  -7  11        2.17        2.66      1.31 o 
   7  -7  11       47.49       56.49      4.35 o 
   8  -7  11        2.91        0.97      2.41 o 
   9  -7  11        4.57        8.21      2.90 o 
  -6  -6  11        5.81        4.83      2.54 o 
  -5  -6  11        6.27        9.82      2.54 o 
  -4  -6  11        1.83       -1.93      2.41 o 
  -3  -6  11       21.98       20.94      2.73 o 
  -2  -6  11       26.56       37.68      4.83 o 
  -1  -6  11      122.45      115.64      5.31 o 
   0  -6  11       44.19       40.69      3.62 o 
   1  -6  11       51.01       48.28      4.35 o 
   2  -6  11      195.11      185.21      5.46 o 
   3  -6  11        0.01       -0.55      1.39 o 
   4  -6  11      129.36      129.72      3.25 o 
   5  -6  11       40.64       53.59      4.83 o 
   6  -6  11        0.07       -0.48      1.93 o 
   7  -6  11        1.92        7.73      2.41 o 
   8  -6  11       14.87       12.07      2.90 o 
   9  -6  11       17.90       19.80      3.38 o 
  -7  -5  11       46.51       50.63      4.05 o 
  -6  -5  11       17.92       11.55      2.54 o 
  -5  -5  11       52.08       60.72      3.91 o 
  -4  -5  11       53.46       53.16      3.57 o 
  -3  -5  11        6.89       10.39      2.05 o 
  -2  -5  11        2.69        1.45      1.71 o 
  -1  -5  11       31.35       30.93      2.73 o 
   0  -5  11      153.92      156.94      5.12 o 
   1  -5  11      119.62      103.22      6.28 o 
   2  -5  11       22.36       26.71      2.66 o 
   3  -5  11        0.13       -0.97      1.37 o 
   4  -5  11        5.92        4.35      1.71 o 
   5  -5  11        8.92        7.73      2.41 o 
   6  -5  11       77.65       93.18      5.31 o 
   7  -5  11       24.50       23.66      3.38 o 
   8  -5  11       43.50       43.94      4.35 o 
   9  -5  11        9.13       10.62      2.90 o 
  -7  -4  11        2.22       -1.49      2.66 o 
  -6  -4  11       43.41       44.74      3.57 o 
  -5  -4  11        1.04        0.72      1.71 o 
  -4  -4  11        1.93       -0.91      1.51 o 
  -3  -4  11       10.73       10.08      2.20 o 
  -2  -4  11        0.05       -0.48      1.37 o 
  -1  -4  11       66.69       69.65      3.57 o 
   0  -4  11       28.35       31.49      4.83 o 
   1  -4  11      221.08      247.84      6.28 o 
   2  -4  11      110.31      113.18      4.83 o 
   3  -4  11       13.54       13.04      2.90 o 
   4  -4  11       24.86       26.97      2.18 o 
   5  -4  11       44.19       48.28      3.86 o 
   6  -4  11        1.07       -1.45      1.45 o 
   7  -4  11       18.80       34.76      3.86 o 
   8  -4  11        3.44        2.90      2.41 o 
   9  -4  11        0.47        1.45      2.41 o 
  -8  -3  11       41.59       35.19      3.71 o 
  -7  -3  11       13.78        8.93      5.79 o 
  -6  -3  11        0.27        0.72      1.96 o 
  -5  -3  11      130.56      118.97      4.94 o 
  -4  -3  11        9.05        8.65      1.96 o 
  -3  -3  11       99.12       91.59      4.26 o 
  -2  -3  11        6.68        4.35      1.71 o 
  -1  -3  11      175.09      179.43      9.90 o 
   0  -3  11        3.87        2.09      1.51 o 
   1  -3  11       14.06       19.73      2.20 o 
   2  -3  11      745.13      779.88     12.46 o 
   3  -3  11      181.84      194.74      5.28 o 
   4  -3  11       51.52       58.90      4.83 o 
   5  -3  11       43.08       36.00      2.67 o 
   6  -3  11       85.65       93.18      5.31 o 
   7  -3  11        0.61        0.48      1.93 o 
   8  -3  11       52.11       50.21      4.35 o 
   9  -3  11       66.44       73.87      5.31 o 
  -8  -2  11       15.63       18.04      4.10 o 
  -7  -2  11        0.07       -2.41      2.41 o 
  -6  -2  11       35.00       37.03      3.23 o 
  -5  -2  11        0.71       -1.61      1.61 o 
  -4  -2  11        2.46        1.21      1.71 o 
  -3  -2  11      102.28      110.82      4.60 o 
  -2  -2  11        1.41        0.48      1.51 o 
  -1  -2  11       75.30       72.26      3.57 o 
   0  -2  11        1.94        0.48      2.41 o 
   1  -2  11      219.53      221.66     14.97 o 
   2  -2  11      110.79      110.91      4.26 o 
   4  -2  11       63.01       60.35      4.83 o 
   5  -2  11        0.17       -0.97      1.24 o 
   6  -2  11        0.04        0.00      1.93 o 
   7  -2  11       59.61       63.73      4.83 o 
   8  -2  11       16.75       15.45      3.38 o 
   9  -2  11        2.30       -2.41      2.41 o 
  -9  -1  11       43.52       48.64      5.31 o 
  -8  -1  11       39.71       41.40      3.83 o 
  -7  -1  11       13.67       17.05      5.31 o 
  -6  -1  11        4.06        8.08      2.05 o 
  -5  -1  11      157.18      144.70      5.43 o 
  -4  -1  11       68.73       65.77      3.86 o 
  -3  -1  11       55.22       58.79      3.36 o 
  -2  -1  11       75.15       81.73      5.55 o 
  -1  -1  11      179.15      187.86      5.46 o 
   0  -1  11      168.62      163.07      4.94 o 
   1  -1  11       52.85       46.83      3.07 o 
   2  -1  11      529.22      521.92     14.00 o 
   3  -1  11       53.38       51.66      4.83 o 
   4  -1  11       23.09       19.31      3.86 o 
   5  -1  11        0.10        1.45      2.90 o 
   6  -1  11        0.02        0.00      1.93 o 
   7  -1  11        8.84        5.79      2.41 o 
   8  -1  11        9.33        8.21      2.90 o 
   9  -1  11       13.46       10.62      3.38 o 
  -9   0  11        3.19       -0.06      2.66 o 
  -8   0  11        4.92        0.55      2.11 o 
  -7   0  11       22.19       24.17      3.02 o 
  -6   0  11       13.25        8.77      2.32 o 
  -5   0  11       29.98       34.01      3.02 o 
  -4   0  11       44.29       32.94      2.90 o 
  -3   0  11        7.29        4.30      1.85 o 
  -2   0  11       33.19       23.06      2.90 o 
  -1   0  11      108.38      101.28      4.10 o 
   0   0  11      126.47      133.96      4.60 o 
   1   0  11      265.02      268.44      9.66 o 
   2   0  11       10.68        5.79      2.41 o 
   3   0  11      136.24      139.53      7.24 o 
   4   0  11      102.67      103.80      6.28 o 
   5   0  11       14.61       12.55      3.86 o 
   6   0  11       16.06       18.83      4.83 o 
   7   0  11       20.67       22.21      3.38 o 
   8   0  11        3.14        7.73      2.90 o 
  -9   1  11        8.71       10.72      2.85 o 
  -8   1  11        2.03        1.56      2.05 o 
  -7   1  11        1.05       -1.23      2.05 o 
  -6   1  11      110.11      113.58      4.94 o 
  -5   1  11       73.50       65.32      3.83 o 
  -4   1  11       17.08       14.09      2.20 o 
  -3   1  11       70.63       77.49      4.83 o 
  -2   1  11       18.70       19.04      4.10 o 
  -1   1  11       73.72       71.54      3.76 o 
   0   1  11      102.12      104.40      4.26 o 
   1   1  11       83.23       78.22      5.79 o 
   2   1  11        9.76       11.59      3.38 o 
   3   1  11        8.53       12.55      3.38 o 
   4   1  11      170.93      168.98      8.21 o 
   5   1  11       16.49       14.97      4.35 o 
   6   1  11       10.76        4.35      3.86 o 
   8   1  11       27.75       31.38      3.86 o 
  -9   2  11       14.87       14.78      2.90 o 
  -8   2  11        9.15       12.91      2.54 o 
  -7   2  11       10.93        5.04      2.32 o 
  -6   2  11        2.13       -0.48      2.05 o 
  -5   2  11       43.00       41.58      4.83 o 
  -4   2  11       56.00       55.01      3.57 o 
  -3   2  11       62.80       52.81      3.57 o 
  -2   2  11       14.05       11.63      2.66 o 
  -1   2  11      122.89      119.14      4.60 o 
   0   2  11      194.53      183.95      8.21 o 
   1   2  11      130.67      115.88      6.76 o 
   2   2  11       71.61       62.28      5.79 o 
   3   2  11        2.19        0.00      2.90 o 
   4   2  11        0.03        1.45      2.90 o 
   5   2  11        6.13        5.79      3.86 o 
   6   2  11       51.87       44.90      6.28 o 
  -9   3  11        7.92       -2.41      4.83 o 
  -8   3  11       13.82        8.33      2.67 o 
  -7   3  11        0.37       -2.17      2.17 o 
  -6   3  11      137.23      148.66      5.77 o 
  -5   3  11        1.26       -1.96      1.96 o 
  -4   3  11       13.23       17.89      2.67 o 
  -3   3  11        4.22        0.97      2.66 o 
  -2   3  11       21.61       23.29      3.14 o 
  -1   3  11      168.85      158.85      7.73 o 
   0   3  11       25.79       28.00      4.35 o 
   1   3  11      323.33      323.00     11.59 o 
   2   3  11      248.97      266.51     10.62 o 
   3   3  11       14.97        9.66      4.35 o 
   4   3  11       35.89       23.18      4.83 o 
   5   3  11        2.72       -3.38      3.86 o 
   6   3  11        0.02       -1.93      4.35 o 
  -9   4  11        6.18        1.93      5.31 o 
  -8   4  11       10.06        5.91      2.48 o 
  -7   4  11       12.53        9.39      2.67 o 
  -6   4  11        0.45       -1.60      2.05 o 
  -5   4  11      167.83      162.07      5.77 o 
  -4   4  11       42.76       39.19      7.00 o 
  -3   4  11        0.32        0.24      1.96 o 
  -2   4  11      104.18      102.84      6.28 o 
  -1   4  11        7.46       13.04      3.38 o 
   0   4  11       23.82       29.45      4.35 o 
   1   4  11       11.42       10.14      3.38 o 
   2   4  11      141.24      146.78      8.69 o 
   3   4  11       43.81       48.28      5.79 o 
   4   4  11       27.64       25.59      5.31 o 
   5   4  11       28.28       21.24      5.79 o 
   6   4  11       36.05       21.24      6.28 o 
  -9   5  11        0.83       -4.83      4.83 o 
  -8   5  11       14.32       15.93      5.31 o 
  -7   5  11        0.02       -1.10      2.11 o 
  -6   5  11        6.36        2.90      2.41 o 
  -5   5  11        5.03        8.03      2.41 o 
  -4   5  11      114.53      111.46      5.55 o 
  -3   5  11       32.97       17.38      3.86 o 
  -2   5  11       16.21       13.52      3.38 o 
  -1   5  11      106.59      118.77      7.24 o 
   0   5  11        9.09       15.45      3.86 o 
   1   5  11       53.97       58.90      6.28 o 
   2   5  11        2.70       -1.93      3.86 o 
   3   5  11      104.12      102.36      8.21 o 
   4   5  11        1.27       -3.86      4.35 o 
   5   5  11        2.89       -3.86      4.83 o 
  -9   6  11       22.46       30.42      6.76 o 
  -8   6  11       33.07       38.14      5.79 o 
  -7   6  11       43.27       55.65      5.55 o 
  -6   6  11        8.54        7.78      5.07 o 
  -5   6  11       31.31       32.83      3.36 o 
  -4   6  11        0.47       -0.97      2.41 o 
  -3   6  11       15.65       21.24      4.35 o 
  -2   6  11       84.19       90.77      6.76 o 
  -1   6  11       71.55       74.35      6.28 o 
   0   6  11      198.07      182.02      9.66 o 
   1   6  11       24.54       29.45      5.31 o 
   2   6  11        8.64        4.35      4.35 o 
   3   6  11       52.66       51.66      7.24 o 
   4   6  11        1.16       -4.35      4.35 o 
  -9   7  11        1.64        3.86      4.83 o 
  -8   7  11        9.89        8.69      5.31 o 
  -7   7  11       48.54       48.76      6.28 o 
  -6   7  11       22.04       21.50      3.12 o 
  -5   7  11        8.00       11.10      3.86 o 
  -4   7  11       46.09       44.42      5.31 o 
  -3   7  11       33.28       31.38      4.83 o 
  -2   7  11        2.45        2.41      3.38 o 
  -1   7  11        0.74       -3.38      3.38 o 
   0   7  11        0.11       -1.45      3.38 o 
   1   7  11        0.10       -4.35      4.35 o 
   2   7  11        5.36       -1.45      4.83 o 
  -8   8  11       16.13       16.90      5.31 o 
  -7   8  11        3.43        8.69      4.83 o 
  -6   8  11       40.44       44.17      5.31 o 
  -5   8  11       12.51       20.28      4.35 o 
  -4   8  11       12.18        8.69      4.35 o 
  -3   8  11        2.73       -2.41      3.38 o 
  -2   8  11       10.49        0.97      4.35 o 
  -1   8  11        8.52        2.90      4.35 o 
   0   8  11        4.18        2.41      3.86 o 
   1   8  11       20.89       11.10      5.31 o 
  -7   9  11        7.90       17.38      4.83 o 
  -5   9  11       52.80       41.04      5.79 o 
  -4   9  11        0.18       -3.38      3.38 o 
  -3   9  11        0.01       -3.38      3.38 o 
  -2   9  11        3.32       -3.86      3.86 o 
  -1   9  11        0.10       -0.97      4.83 o 
   3 -11  12        1.55       -1.45      2.90 o 
   4 -11  12       13.76       15.83      2.89 o 
   5 -11  12       21.72       24.97      4.83 o 
   0 -10  12        2.42        2.06      1.85 o 
   1 -10  12        1.27        0.72      2.05 o 
   2 -10  12        8.95        5.31      2.90 o 
   3 -10  12        0.79       -0.48      2.41 o 
   4 -10  12       31.74       30.38      3.02 o 
   5 -10  12       38.76       41.04      3.41 o 
   6 -10  12        4.27        3.60      3.38 o 
   7 -10  12       33.20       35.42      2.48 o 
  -2  -9  12        2.61        5.61      2.20 o 
  -1  -9  12       32.27       39.64      3.41 o 
   0  -9  12        0.69        1.71      1.85 o 
   1  -9  12        0.12       -1.45      2.17 o 
   2  -9  12       16.17       11.59      3.38 o 
   3  -9  12        3.24        1.93      2.90 o 
   4  -9  12        3.55        4.10      2.05 o 
   5  -9  12       13.17       21.15      2.67 o 
   6  -9  12       47.96       57.53      2.82 o 
   7  -9  12        0.12       -0.78      1.28 o 
   8  -9  12       16.89       21.99      2.54 o 
  -3  -8  12       54.63       59.15      4.10 o 
  -2  -8  12        0.92       -1.51      1.51 o 
  -1  -8  12       14.11       18.88      4.83 o 
   0  -8  12       22.33       20.86      2.73 o 
   1  -8  12        3.46        2.41      1.71 o 
   2  -8  12        8.91        9.75      2.05 o 
   3  -8  12        4.43        2.41      2.90 o 
   4  -8  12       42.48       49.73      5.31 o 
   5  -8  12        0.10       -1.19      1.19 o 
   6  -8  12       13.78       18.26      2.14 o 
   7  -8  12       29.00       25.75      4.35 o 
  -4  -7  12       12.03       12.74      2.54 o 
  -3  -7  12        6.65        4.83      2.05 o 
  -2  -7  12       68.59       67.23      3.91 o 
  -1  -7  12        0.75       -1.24      1.24 o 
   0  -7  12       52.06       67.47      3.91 o 
   1  -7  12       38.29       41.17      5.31 o 
   2  -7  12       49.24       40.91      3.07 o 
   3  -7  12       37.63       53.11      4.83 o 
   4  -7  12       10.70       11.59      3.38 o 
   5  -7  12      121.00      130.75      3.54 o 
   6  -7  12        4.53        1.21      1.37 o 
   7  -7  12        9.15        6.76      2.90 o 
   8  -7  12       28.05       27.52      3.86 o 
  -5  -6  12       28.29       30.75      3.23 o 
  -4  -6  12        8.94        7.43      2.20 o 
  -3  -6  12       30.08       25.15      2.73 o 
  -2  -6  12       11.03       14.28      2.39 o 
  -1  -6  12        8.16        7.59      1.85 o 
   0  -6  12        1.83        0.75      1.93 o 
   1  -6  12       48.65       48.55      3.23 o 
   2  -6  12        3.43        5.07      1.71 o 
   3  -6  12       18.77       21.29      2.39 o 
   4  -6  12       53.22       66.15      5.31 o 
   5  -6  12        0.63        1.93      2.41 o 
   6  -6  12       15.26       12.55      2.90 o 
   7  -6  12        3.19       -0.97      1.93 o 
   8  -6  12        1.19       -0.48      2.41 o 
  -6  -5  12        0.32       -1.69      1.96 o 
  -5  -5  12       19.05       15.76      2.89 o 
  -4  -5  12        2.79        6.52      2.05 o 
  -3  -5  12        1.29        1.45      1.71 o 
  -2  -5  12      265.77      267.61      7.33 o 
  -1  -5  12       22.63       22.86      2.73 o 
   0  -5  12        0.72        0.59      1.51 o 
   1  -5  12        2.11        2.20      1.93 o 
   2  -5  12        2.62        2.41      1.71 o 
   3  -5  12        2.81        3.14      1.71 o 
   4  -5  12        0.80        2.41      2.41 o 
   6  -5  12        0.44       -0.48      1.93 o 
   7  -5  12       13.35       14.97      2.90 o 
   8  -5  12        3.92        4.83      2.90 o 
  -7  -4  12       31.06       21.24      4.35 o 
  -6  -4  12        1.16       -1.96      1.96 o 
  -5  -4  12        0.24       -1.80      1.85 o 
  -4  -4  12        2.94        1.98      1.85 o 
  -3  -4  12        2.31        0.10      1.61 o 
  -2  -4  12      119.01      115.39      4.78 o 
  -1  -4  12      222.68      215.00      9.41 o 
   0  -4  12       35.13       32.38      2.73 o 
   1  -4  12       13.85       12.72      2.05 o 
   2  -4  12        0.40        0.00      1.93 o 
   3  -4  12       48.49       56.18      3.23 o 
   4  -4  12       15.85       17.86      3.38 o 
   7  -4  12        4.32        6.76      2.41 o 
   8  -4  12        2.85        3.86      2.41 o 
  -7  -3  12        2.13        1.24      2.32 o 
  -6  -3  12       25.88       33.97      3.36 o 
  -5  -3  12        0.25       -1.45      1.93 o 
  -4  -3  12        3.57        3.14      3.62 o 
  -3  -3  12        8.83       12.15      2.39 o 
  -2  -3  12        0.41       -0.48      1.51 o 
  -1  -3  12      198.87      187.54      6.28 o 
   0  -3  12      105.97      113.03      4.44 o 
   1  -3  12       10.50        7.20      1.85 o 
   2  -3  12       18.06       13.54      2.05 o 
   3  -3  12        0.76        1.45      2.41 o 
   4  -3  12       17.72       34.76      3.86 o 
   8  -3  12       10.46       14.00      3.38 o 
  -8  -2  12       28.66       41.52      5.31 o 
  -7  -2  12        0.23        0.77      2.41 o 
  -6  -2  12        3.95        1.13      1.96 o 
  -5  -2  12        1.19        0.75      1.85 o 
  -4  -2  12       91.72       91.63      4.60 o 
  -3  -2  12       24.82       25.30      2.89 o 
  -2  -2  12       26.22       25.86      2.54 o 
  -1  -2  12       76.88       94.50      5.31 o 
   0  -2  12       19.95       13.67      2.05 o 
   1  -2  12       21.64       23.90      2.41 o 
   2  -2  12       26.02       22.21      3.86 o 
   3  -2  12       17.48       23.66      3.38 o 
   4  -2  12        6.82        6.28      2.90 o 
   5  -2  12       39.61       47.80      4.83 o 
  -8  -1  12        8.46        6.22      2.77 o 
  -7  -1  12        4.31       -0.21      2.11 o 
  -6  -1  12        3.85        4.05      2.90 o 
  -5  -1  12        0.02       -1.35      1.69 o 
  -4  -1  12       14.34       13.94      2.54 o 
  -3  -1  12      479.96      477.79      9.90 o 
  -2  -1  12       52.43       50.94      3.41 o 
  -1  -1  12       64.42       58.20      3.41 o 
   0  -1  12      183.80      173.67      7.73 o 
   1  -1  12        0.05       -2.90      2.90 o 
   2  -1  12       10.05        9.17      2.90 o 
   3  -1  12       30.37       34.76      4.35 o 
   4  -1  12       67.71       72.42      5.79 o 
   5  -1  12        5.25       -0.97      2.90 o 
  -8   0  12       71.12       82.16      5.31 o 
  -7   0  12        0.72       -0.11      2.66 o 
  -6   0  12        9.39        1.45      3.38 o 
  -5   0  12       29.27       32.75      3.36 o 
  -4   0  12        0.03       -0.48      2.90 o 
  -3   0  12      104.40       97.57      4.60 o 
  -2   0  12      257.05      259.81      6.83 o 
  -1   0  12       59.44       53.92      3.41 o 
   0   0  12       84.07       82.84      4.10 o 
   2   0  12        8.18       10.14      2.90 o 
   3   0  12        1.81       -1.93      2.41 o 
   4   0  12        1.92       -0.48      3.38 o 
   5   0  12       60.80       62.28      5.79 o 
  -8   1  12       12.62       11.57      2.85 o 
  -7   1  12       21.14       23.70      3.38 o 
  -6   1  12        0.10       -3.14      4.35 o 
  -5   1  12       30.04       25.65      2.89 o 
  -4   1  12        0.05       -2.41      2.41 o 
  -3   1  12       72.93       78.03      4.83 o 
  -2   1  12        2.12       -0.72      1.71 o 
  -1   1  12      115.87      111.86      4.83 o 
   0   1  12        0.53       -0.48      1.93 o 
   1   1  12        3.15        3.38      2.90 o 
   2   1  12       61.08       64.21      5.79 o 
   3   1  12       80.82       91.25      6.76 o 
   4   1  12        5.15       -0.48      2.90 o 
   5   1  12        9.56        8.21      4.35 o 
   6   1  12       11.60        9.17      4.83 o 
  -9   2  12        2.33       -2.41      2.90 o 
  -8   2  12       25.03       19.82      5.31 o 
  -7   2  12        1.08       -2.05      2.05 o 
  -6   2  12        1.54        0.83      2.41 o 
  -5   2  12       25.82       24.32      3.02 o 
  -4   2  12       66.97       68.80      5.55 o 
  -3   2  12       15.92       13.54      2.54 o 
  -2   2  12      254.76      265.32      7.17 o 
  -1   2  12       52.10       43.45      4.83 o 
   0   2  12        0.02       -0.48      2.41 o 
   1   2  12       51.49       48.28      5.31 o 
   2   2  12      138.63      150.64      8.21 o 
   3   2  12        6.82        4.83      3.86 o 
   4   2  12        6.35        4.35      4.35 o 
   5   2  12       52.85       53.59      6.28 o 
   6   2  12        2.80        0.97      4.35 o 
  -8   3  12       45.75       41.84      3.93 o 
  -7   3  12       51.80       49.73      4.18 o 
  -6   3  12        1.37       -0.03      2.66 o 
  -5   3  12        4.72        3.17      2.32 o 
  -4   3  12       66.15       59.48      4.10 o 
  -3   3  12       91.91       77.40      4.59 o 
  -2   3  12        0.10        0.00      2.41 o 
  -1   3  12      229.16      240.44     10.14 o 
   0   3  12       51.75       48.76      5.31 o 
   1   3  12        1.10       -0.48      2.90 o 
   2   3  12        7.14        5.31      3.86 o 
   3   3  12       17.67       22.21      4.83 o 
   4   3  12        5.47       -3.38      3.86 o 
   5   3  12        1.08       -4.35      4.35 o 
  -8   4  12        0.22       -2.48      2.48 o 
  -7   4  12        2.38       -0.54      2.48 o 
  -6   4  12        3.35        4.32      2.67 o 
  -5   4  12        0.05       -1.24      2.32 o 
  -4   4  12        1.29        4.27      2.05 o 
  -3   4  12       67.41       81.60      5.79 o 
  -2   4  12       29.10       30.42      4.35 o 
  -1   4  12       40.91       49.25      5.31 o 
   0   4  12      254.31      277.62     11.10 o 
   1   4  12        0.07       -3.38      3.38 o 
   2   4  12       25.29       14.48      4.83 o 
   3   4  12       13.72        4.83      4.35 o 
   4   4  12        8.44       10.62      5.31 o 
   5   4  12       12.53        8.21      4.83 o 
  -8   5  12       68.56       75.32      7.73 o 
  -7   5  12        5.92        1.79      2.77 o 
  -6   5  12        0.12       -2.41      4.35 o 
  -5   5  12       34.78       40.22      3.48 o 
  -4   5  12       33.04       34.01      6.52 o 
  -3   5  12       73.62       67.59      5.79 o 
  -2   5  12       30.11       19.31      3.86 o 
  -1   5  12       68.81       75.80      6.76 o 
   0   5  12        8.79       12.55      4.35 o 
   1   5  12       95.54       89.32      7.73 o 
   2   5  12       15.84       10.14      4.35 o 
   3   5  12        0.61       -1.93      4.35 o 
   4   5  12        5.12       -4.83      4.83 o 
  -8   6  12        0.07       -2.90      4.83 o 
  -7   6  12        1.51        1.62      6.52 o 
  -6   6  12        1.32        1.93      5.07 o 
  -5   6  12       49.94       58.09      4.26 o 
  -4   6  12       10.42        6.76      3.38 o 
  -3   6  12       57.36       74.35      6.76 o 
  -2   6  12       42.89       67.59      6.28 o 
  -1   6  12       17.94       14.48      4.35 o 
   0   6  12       55.27       56.01      6.76 o 
   1   6  12       24.05       13.04      5.31 o 
   2   6  12        1.12       -0.97      4.83 o 
  -7   7  12        1.00        2.90      4.83 o 
  -6   7  12        7.97        9.86      3.12 o 
  -5   7  12       12.74        9.17      3.86 o 
  -4   7  12        2.04        5.31      3.86 o 
  -3   7  12        5.12       -1.45      3.86 o 
  -2   7  12       80.05       81.11      7.24 o 
  -1   7  12        8.48        5.79      4.35 o 
   0   7  12        4.65       -3.38      4.35 o 
   1   7  12       22.51       25.11      5.79 o 
  -6   8  12        0.02       -2.90      2.90 o 
  -5   8  12       16.53       14.97      4.83 o 
  -4   8  12        0.11       -3.38      3.86 o 
  -3   8  12        7.77        1.93      4.35 o 
  -2   8  12        9.63        6.28      4.83 o 
  -1   8  12       99.49       93.67      8.69 o 
   3 -10  13        0.35       -1.45      2.41 o 
   4 -10  13       22.78       31.87      4.83 o 
   0  -9  13       20.10       27.01      3.02 o 
   1  -9  13       56.29       57.86      4.10 o 
   2  -9  13        1.74        4.35      3.38 o 
   3  -9  13       15.52       30.42      4.83 o 
   4  -9  13       42.34       47.80      5.31 o 
   5  -9  13        2.04        5.31      3.38 o 
   6  -9  13       15.68       14.97      3.86 o 
  -2  -8  13        4.94        4.16      2.20 o 
  -1  -8  13        3.26        3.70      1.96 o 
   0  -8  13        0.06       -0.18      1.85 o 
   1  -8  13       16.65       17.08      2.54 o 
   2  -8  13       15.71       17.89      2.39 o 
   3  -8  13        0.08       -0.48      2.90 o 
   4  -8  13      147.44      146.78      8.21 o 
   5  -8  13       28.02       32.83      4.35 o 
  -3  -7  13        1.21        2.86      2.20 o 
  -2  -7  13        8.54        7.38      2.41 o 
  -1  -7  13        5.97        7.00      2.05 o 
   0  -7  13        2.05        2.66      1.71 o 
   1  -7  13       42.48       45.91      3.41 o 
   2  -7  13        3.00        4.13      2.41 o 
   4  -7  13        3.95        5.31      2.90 o 
   5  -7  13        4.18        1.45      2.41 o 
  -4  -6  13       35.71       44.38      3.91 o 
  -3  -6  13       11.87        7.32      3.38 o 
  -2  -6  13        0.06        1.49      2.17 o 
  -1  -6  13        6.31        6.04      2.05 o 
   0  -6  13        7.34        2.77      1.85 o 
   1  -6  13        0.33       -0.48      1.51 o 
   2  -6  13       56.91       65.01      3.76 o 
   3  -6  13        4.71        5.79      2.41 o 
  -5  -5  13       49.09       59.54      4.40 o 
  -4  -5  13        3.64        2.41      2.20 o 
  -3  -5  13       30.59       35.57      3.41 o 
  -2  -5  13       20.71       20.23      6.04 o 
  -1  -5  13        0.01       -1.51      1.51 o 
   0  -5  13        2.00        0.97      1.71 o 
   1  -5  13       13.49       17.72      2.41 o 
   2  -5  13       39.61       38.38      7.24 o 
   3  -5  13      150.98      160.54      5.46 o 
  -5  -4  13        0.47       -1.63      2.90 o 
  -4  -4  13       41.35       45.92      3.71 o 
  -3  -4  13       16.86       19.17      4.83 o 
  -2  -4  13        7.72        5.40      1.85 o 
  -1  -4  13        1.02       -0.72      3.62 o 
   0  -4  13        0.02       -0.91      1.51 o 
   1  -4  13       25.20       32.38      2.73 o 
   2  -4  13       11.90       14.07      2.05 o 
   3  -4  13       73.38       72.90      5.79 o 
  -6  -3  13       21.00       17.49      3.02 o 
  -5  -3  13       12.71       11.35      2.54 o 
  -4  -3  13       14.53       17.53      2.54 o 
  -3  -3  13      131.00      131.13      5.28 o 
  -2  -3  13        7.83        6.52      2.05 o 
  -1  -3  13       19.89       18.19      2.39 o 
   0  -3  13       19.21       22.84      2.54 o 
   1  -3  13        6.39        4.35      1.93 o 
   2  -3  13        1.66        2.90      2.90 o 
   3  -3  13       17.14       22.69      3.86 o 
   4  -3  13       84.50      104.77      6.76 o 
  -7  -2  13        5.63       11.59      3.86 o 
  -6  -2  13       24.39       23.41      3.36 o 
  -5  -2  13       11.49        8.90      2.32 o 
  -4  -2  13        2.13        2.45      1.96 o 
  -3  -2  13        9.39        8.55      2.32 o 
  -2  -2  13        4.17        0.97      1.85 o 
  -1  -2  13        0.03       -1.51      1.51 o 
   0  -2  13       15.99       17.60      2.39 o 
   1  -2  13      109.78      128.33      4.94 o 
   2  -2  13        0.15       -1.93      1.93 o 
   3  -2  13        0.32        2.90      2.41 o 
   4  -2  13       65.88       83.53      6.28 o 
  -7  -1  13       15.71       22.04      3.21 o 
  -6  -1  13       15.50       10.45      2.77 o 
  -5  -1  13       67.56       82.14      4.74 o 
  -4  -1  13        2.35        0.40      1.96 o 
  -3  -1  13      180.92      161.85      5.97 o 
  -2  -1  13        2.23        4.48      1.85 o 
  -1  -1  13       84.28       85.37      4.26 o 
   0  -1  13        3.90        0.53      2.17 o 
   1  -1  13       12.08        0.97      2.90 o 
   2  -1  13       66.17       74.84      5.79 o 
   3  -1  13       21.36       25.59      3.86 o 
   4  -1  13      124.61      129.88      7.73 o 
   5  -1  13       13.20        6.28      3.86 o 
  -7   0  13        6.97       -0.60      2.48 o 
  -6   0  13        2.33       -1.79      4.35 o 
  -5   0  13       32.21       28.81      4.83 o 
  -4   0  13       64.06       50.48      7.00 o 
  -3   0  13        1.00        0.00      2.05 o 
  -2   0  13        0.71       -1.61      1.61 o 
  -1   0  13        0.08        2.66      2.17 o 
   0   0  13        0.48        2.90      2.90 o 
   1   0  13       41.98       54.08      5.31 o 
   2   0  13       12.07        7.24      3.38 o 
   3   0  13      104.12      113.46      7.24 o 
   4   0  13        0.72       -3.38      3.38 o 
   5   0  13        0.03       -3.38      3.38 o 
  -7   1  13        5.65        5.71      3.62 o 
  -6   1  13        2.94        0.48      2.05 o 
  -5   1  13       64.06       61.40      4.40 o 
  -4   1  13       63.86       73.06      4.40 o 
  -3   1  13        4.89        6.52      2.39 o 
  -2   1  13       14.43       15.21      2.73 o 
  -1   1  13       15.33       10.62      3.38 o 
   0   1  13        0.33        0.48      2.41 o 
   1   1  13        9.60       11.10      3.38 o 
   2   1  13      108.96      114.91      7.24 o 
   3   1  13        3.29        5.31      3.86 o 
   4   1  13       27.02       31.38      5.31 o 
   5   1  13        0.74       -2.41      3.86 o 
  -7   2  13       18.81       16.75      3.21 o 
  -6   2  13        3.19        2.23      2.67 o 
  -5   2  13        9.23        1.29      4.83 o 
  -4   2  13       32.85       38.55      4.10 o 
  -3   2  13       25.48       18.81      2.89 o 
  -2   2  13        0.06       -2.41      2.41 o 
  -1   2  13        4.14        7.73      2.90 o 
   0   2  13        3.78        1.93      2.90 o 
   1   2  13        1.94        0.48      2.90 o 
   2   2  13        8.89        6.76      3.86 o 
   3   2  13       21.58       14.00      4.35 o 
   4   2  13        5.29        1.45      4.35 o 
   5   2  13        1.35       -4.35      4.35 o 
  -7   3  13        1.69        0.06      2.48 o 
  -6   3  13       40.26       41.87      4.10 o 
  -5   3  13        3.43       -1.24      3.14 o 
  -4   3  13      186.66      187.13      6.65 o 
  -3   3  13       69.13       64.21      6.28 o 
  -2   3  13       24.28       37.18      4.83 o 
  -1   3  13        3.59        3.38      2.90 o 
   0   3  13        6.32        4.35      3.38 o 
   1   3  13       52.71       47.80      5.79 o 
   2   3  13        4.99       -0.48      3.38 o 
   3   3  13       72.36       81.60      7.73 o 
   4   3  13       82.50       96.08      8.69 o 
  -7   4  13        0.35       -2.41      2.41 o 
  -6   4  13        5.78       -0.48      2.67 o 
  -5   4  13       23.93       15.57      3.23 o 
  -4   4  13        0.76        2.97      5.55 o 
  -3   4  13       77.69       81.11      6.28 o 
  -2   4  13        5.51        4.83      2.90 o 
  -1   4  13        1.00       -0.48      3.38 o 
   0   4  13       26.05       28.49      4.83 o 
   1   4  13        0.63       -2.90      3.38 o 
   2   4  13       17.45       18.35      5.31 o 
   3   4  13        4.57        6.76      4.83 o 
  -7   5  13       10.62        5.57      3.12 o 
  -6   5  13       74.09       98.51     15.69 o 
  -5   5  13        5.51        5.19      2.90 o 
  -4   5  13        3.15        5.31      2.90 o 
  -3   5  13        0.47       -1.45      2.41 o 
  -2   5  13       20.54       17.86      4.83 o 
  -1   5  13        0.04       -2.90      2.90 o 
   0   5  13       18.90       12.55      4.35 o 
   1   5  13       21.60       19.80      5.31 o 
   2   5  13       16.24       17.38      5.31 o 
  -6   6  13        6.75        4.35      2.77 o 
  -5   6  13       92.00       97.53      7.24 o 
  -4   6  13       21.19       24.14      4.35 o 
  -3   6  13        0.23       -3.38      3.38 o 
  -2   6  13       19.11       26.55      4.83 o 
  -1   6  13        0.14       -1.93      3.38 o 
   0   6  13        1.09        0.97      3.86 o 
  -5   7  13       64.99       76.77      7.24 o 
  -4   7  13       43.50       57.94      6.76 o 
  -3   7  13        5.86       -0.97      3.86 o 
  -2   7  13       56.40       70.01      7.24 o 
   1  -8  14       18.48       18.70      3.86 o 
   2  -8  14       22.47       24.14      4.35 o 
   3  -8  14       17.12       24.62      4.35 o 
  -1  -7  14       12.20       10.82      2.54 o 
   0  -7  14       53.76       58.52      4.10 o 
   1  -7  14        6.22        3.62      2.05 o 
   2  -7  14        2.20        3.38      2.41 o 
   3  -7  14        8.00       12.55      3.38 o 
   4  -7  14       51.33       63.25      5.79 o 
  -2  -6  14       11.33       12.26      2.54 o 
  -1  -6  14       45.44       51.79      3.91 o 
   0  -6  14        0.04       -1.23      1.85 o 
   1  -6  14        4.46        1.05      1.85 o 
   2  -6  14        2.98       -0.35      1.85 o 
   3  -6  14        7.81       11.59      3.38 o 
  -3  -5  14        3.11        4.90      2.32 o 
  -2  -5  14        7.93        7.88      3.38 o 
  -1  -5  14        1.01        0.75      1.85 o 
   0  -5  14       54.55       67.73      4.10 o 
   1  -5  14       12.02       10.71      2.66 o 
   2  -5  14        2.56        2.41      2.05 o 
   3  -5  14       12.13       12.55      3.86 o 
  -4  -4  14        2.71        6.66      2.54 o 
  -3  -4  14       13.39       11.57      3.14 o 
  -2  -4  14       11.92       13.92      3.38 o 
  -1  -4  14        3.65        5.01      2.20 o 
   0  -4  14        7.06        6.04      2.66 o 
   1  -4  14       88.25       85.22      4.44 o 
   2  -4  14       43.42       49.73      5.31 o 
   3  -4  14       13.87       14.97      3.86 o 
  -5  -3  14        0.50       -2.41      2.41 o 
  -4  -3  14        7.13        5.09      3.86 o 
  -3  -3  14        9.11       10.11      2.67 o 
  -2  -3  14       24.11       24.97      3.62 o 
  -1  -3  14       32.31       36.75      3.41 o 
   0  -3  14        0.10        0.57      1.85 o 
   1  -3  14        8.07        5.31      3.38 o 
   2  -3  14       49.26       43.94      5.31 o 
   3  -3  14       36.65       49.25      4.83 o 
   4  -3  14        9.70       26.07      4.35 o 
  -5  -2  14        0.04       -0.78      2.20 o 
  -4  -2  14        0.05       -0.24      2.05 o 
  -3  -2  14        5.26        6.98      2.54 o 
  -2  -2  14       50.71       61.41      4.10 o 
  -1  -2  14       11.57        9.65      2.66 o 
   0  -2  14        0.62       -1.36      1.85 o 
   1  -2  14       55.28       42.97      4.83 o 
   2  -2  14        2.44        1.45      3.38 o 
   3  -2  14        2.19        3.38      2.90 o 
   4  -2  14       52.43       70.49      6.28 o 
  -6  -1  14        0.06        0.48      2.90 o 
  -5  -1  14        0.73       -0.48      2.41 o 
  -4  -1  14        0.34       -1.32      1.85 o 
  -3  -1  14        0.00       -2.41      2.41 o 
  -2  -1  14        1.82       -1.93      2.05 o 
  -1  -1  14       97.82      102.60      4.78 o 
   0  -1  14       40.67       49.25      5.31 o 
   1  -1  14       11.97       12.55      3.86 o 
   2  -1  14       55.09       60.83      5.79 o 
   3  -1  14       48.91       51.18      5.79 o 
   4  -1  14        2.09        8.21      3.86 o 
  -6   0  14        7.41        2.70      2.77 o 
  -5   0  14        0.18       -0.48      2.32 o 
  -4   0  14       18.99       20.58      3.02 o 
  -3   0  14        5.64        2.90      4.83 o 
  -2   0  14        0.01       -1.85      1.85 o 
  -1   0  14        1.22        0.48      2.90 o 
   0   0  14       48.92       47.80      5.31 o 
   1   0  14        2.01        8.69      2.90 o 
   2   0  14       46.67       56.97      5.79 o 
   3   0  14       55.59       70.97      6.76 o 
   4   0  14        1.58        6.28      3.86 o 
   5   0  14        0.00       -3.38      3.86 o 
  -6   1  14       26.65       29.26      3.71 o 
  -5   1  14        4.82        2.50      2.67 o 
  -4   1  14        4.08        3.06      6.04 o 
  -3   1  14        1.80       -3.08      3.86 o 
  -2   1  14       10.60       11.10      3.86 o 
  -1   1  14       15.22       11.59      3.86 o 
   0   1  14       46.74       57.45      5.79 o 
   1   1  14       13.80       14.48      3.86 o 
   2   1  14       13.61       15.45      4.35 o 
   3   1  14        2.38        0.00      3.38 o 
   4   1  14        0.97       -3.38      3.38 o 
  -6   2  14        1.82       -0.80      2.77 o 
  -5   2  14        4.21        1.51      5.07 o 
  -4   2  14        6.36        4.12      4.35 o 
  -3   2  14        0.03       -2.32      2.32 o 
  -2   2  14        1.85        7.73      2.90 o 
  -1   2  14        0.00        2.90      3.38 o 
   0   2  14      127.04      154.98      8.69 o 
   1   2  14        2.86        5.31      3.86 o 
   2   2  14        0.10       -3.38      3.38 o 
   3   2  14        0.13       -2.41      3.38 o 
  -6   3  14       46.53       54.03      4.74 o 
  -5   3  14        2.27       -2.41      2.41 o 
  -4   3  14        3.49       -2.12      2.54 o 
  -3   3  14        0.25       -0.48      2.41 o 
  -2   3  14        5.54        7.73      3.38 o 
  -1   3  14       63.98       64.70      6.28 o 
   0   3  14        0.08       -1.45      3.38 o 
   1   3  14       65.18       78.70      7.24 o 
   2   3  14       74.53       82.08      7.73 o 
  -5   4  14        1.08        5.85      8.69 o 
  -4   4  14        9.68       10.62      3.38 o 
  -3   4  14        0.02        0.00      3.38 o 
  -2   4  14       29.99       44.42      5.79 o 
  -1   4  14       15.14       14.48      4.35 o 
   0   4  14        0.85       -3.86      3.86 o 
   1   4  14       13.71        8.69      4.83 o 
  -4   5  14       11.95       17.38      4.35 o 
  -3   5  14        3.54        7.73      3.86 o 
  -2   5  14       26.81       30.90      5.31 o 
  -1   5  14       44.23       42.97      6.28 o 
   1  -6  15        8.15        5.79      2.39 o 
   2  -6  15       12.61        9.33      2.54 o 
  -1  -5  15        0.76       -1.71      1.71 o 
   0  -5  15        0.21       -1.93      2.05 o 
   1  -5  15        0.92        2.66      2.05 o 
   2  -5  15        4.33        2.41      3.38 o 
  -2  -4  15       14.81       14.00      2.89 o 
  -1  -4  15       24.43       22.48      3.23 o 
   0  -4  15       35.96       43.36      3.57 o 
   1  -4  15        0.73       -1.93      1.93 o 
   2  -4  15        1.51       -2.41      2.90 o 
   3  -4  15       21.47       27.04      4.83 o 
  -3  -3  15        1.57        2.97      2.32 o 
  -2  -3  15        0.06       -2.15      2.90 o 
  -1  -3  15       87.42       78.36      4.60 o 
   0  -3  15       18.69       15.48      4.59 o 
   1  -3  15        1.12       -2.41      2.41 o 
   2  -3  15       12.77       14.00      4.35 o 
  -3  -2  15        0.79       -2.20      2.20 o 
  -2  -2  15        0.84       -0.04      2.66 o 
  -1  -2  15        3.01        4.96      2.54 o 
   0  -2  15       21.68       25.11      4.83 o 
   1  -2  15        6.16        3.38      3.86 o 
   2  -2  15       29.71       46.83      5.31 o 
   3  -2  15       46.20       47.32      5.31 o 
  -4  -1  15        0.38        0.90      2.66 o 
  -3  -1  15      107.72      119.96      5.63 o 
  -2  -1  15       18.62       19.91      6.04 o 
  -1  -1  15       34.42       33.31      5.31 o 
   0  -1  15        0.17       -0.97      3.38 o 
   1  -1  15        4.26        6.76      3.38 o 
   2  -1  15        5.46        5.31      3.38 o 
   3  -1  15        7.72       11.10      3.86 o 
  -4   0  15       10.33        7.08      3.02 o 
  -3   0  15       14.07       12.90      3.23 o 
  -2   0  15       53.06       50.70      5.79 o 
  -1   0  15        2.91       13.04      3.86 o 
   0   0  15        1.25        5.79      2.90 o 
   1   0  15        4.97        7.24      3.86 o 
   2   0  15       26.17       36.21      4.83 o 
  -4   1  15        6.07        8.67      4.10 o 
  -3   1  15       30.95       23.90      3.76 o 
  -2   1  15       20.17       25.11      4.83 o 
  -1   1  15       11.96       22.21      4.35 o 
   0   1  15        4.46        8.69      3.86 o 
   1   1  15        0.24        1.45      3.38 o 
   2   1  15        3.65        1.45      3.38 o 
  -3   2  15        0.20       -2.41      3.38 o 
  -2   2  15       16.55       38.63      4.83 o 
  -1   2  15        2.46        3.86      3.86 o 
   0   2  15        5.86        1.45      3.38 o 
   1   2  15        1.47       -2.41      3.86 o 
                                                 
